# Supplementary material for: The Application of Geometric Morphometrics to Explore Potential Impacts of Anthropocentric Selection on Animals' Ability to Communicate via the Face: The Domestic Cat as a Case Study
Source: Front Vet Sci. 2020 Dec 21;7:606848. doi: 10.3389/fvets.2020.606848 (PMC7793770; doi:10.3389/fvets.2020.606848)
Supplement: Supplementary file 1 [file Data_Sheet_1.xlsx]

## Sheet: S1 Breed information
Cephalic type	Breed type	Annotated images included in study 1
Mesocephalic	Domestic short hair	107
Mesocephalic	Domestic long hair	99
Mesocephalic	Birman	100
Mesocephalic	Ragdoll	110
Mesocephalic	Russian Blue	100
Mesocephalic	Norwegian forest cat	89
Mesocephalic	Main Coon	101
Dolichocephalic	Abyssinian	101
Dolichocephalic	Bengal	100
Dolichocephalic	Egyptian Mau	89
Dolichocephalic	Sphynx	101
Dolichocephalic	Oriental short hair	101
Brachycephalic	Scottish Fold	99
Brachycephalic	Bombay	99
Brachycephalic	Exotic short hair	100
Brachycephalic	Devon Rex	96
Brachycephalic	American short hair	97
Brachycephalic	Persian	101
Brachycephalic	British short hair	98
Total images		1888

## Sheet: S2 landmark placements
Landmark positioning	Facial region affected	Muscle	Insertion	Function	Relevant facial action units	Landmarks placed relative to specific muscle insertions (type 1) all other points (type 2)
Pupil (r) 4,37-39, (l) 2, 40-42	upper face	N/A	N/A	dilates and constricts pupils	pupils dilator and constrictor	Type 2: 2 and 4 placed at the ventral tip of each pupil, 39 and 40 the apex and 37,38,41 and 42 at the mid points
Eyes (r) 6, (l) 10		Orbicularis Occuli (Oc)	attaches to the bone at the medial eye corner; closelt rleated to the skin	closes eye	eye close, full blink, half blink	Type 1: medial corner of eyes
Eyes (r) 7, 39, (l) 11,40		Corrugator supercili medialis (CS)	whole extent of upper eyelid, mingles with Oc	raises upper eyelied and corrugates frontal region	upper lid raiser, half blink	Type 2: upper lid raiser movement mapped via Lm 7 and 11, placed at the mid point of the upper eyelid and 39 and 40 placed at the apex of the pupil
Eye (r) 5, (l) 9		Retractor Anguli Occuli Lateralis (R)	lateral eye corner, mingles with Oc	pulls lateral eye corner caudally, assists in closing it; pulls pinna cranially	eye close, full blink, half blink	Type 1: lateral corner of eyes
Eyes (r) 7,39, (l) 11,40		Levator palpebrae (LP)	upper eyelid	half blink, raises upper eyelid	upper lid raiser, half blink	Type 2: upper lid raiser movement mapped via Lm 7 and 11, placed at the mid point of the upper eyelid and 39 and 40 placed at the apex of the pupil
Eyes 8(r), 12 (l)		N/A	N/A	associated with general eye shape change	not linked to specific units	Type 2: 8 and 12 placed at the ventral edge of the eye, at the mid ponts
		Platysma (P)	various muscles in face	moves neck skin	not linked to specific units	N/A
Cheek (r) 33,34,47, (l) 35,36,48	Neck and Lower face	Zygomaticus Minor (ZMi)	variable - Or at mouth corners, beneath Zma, at whisker pad	pulls mouth corners (or whiskers) dorsally	not linked to specific units	Type 2: whisker movement mapped via Lm 33 and 36 palced at dorsolateral edge, and 48 and 47 at the midpoint lateral edge of whisker pad
Mouth 1, 17, 18, (r) 21,22, (l) 19,20		Orbicularis oris (Or)	has no clear insertion	closes lips	lip pucker	Type 2: lip closing mapped via Lm's 17 at the medial point directly below nose, 18 and the medial point of the bottom of upper lip, 1 at the medial point of lower lip, 22 and 20 at the lateral edges of the bottom of upper lip and 21 and 19 at the mid points between 1 and 22 and 1 and 20.
Mouth 1		Depressor Labii Inferioris(D)	Or in the lower lip	depresses lower lip	lower lip depressor	Type 2: movement mapped via Lm 3 placed at the ventral edge of jaw at midline
Mouth 18, (r) 21,22, (l) 19,20, Cheek (r) 33, 34, 43, 47 (l) 35, 36, 44, 48		Mentalis (M)	skin of the mental region	stiffens and raises lower lip and mental region	lower lip raiser	Type 2: lower lip raiser mapped via Lm's 43 and 44 placed at the dorso medial edges of the whiskers pad, 18-22 placed at the (visible) lateral edges of the jawline (22 and 20), at the medial point of upper lip (18) and the mid points between these (19 and 21)
Mouth 18, (r) 21,22, (l) 19,20		Buccinator (B)	Or at mouth corners	pulls lips posteriorally with Or, assists mastication, sucking and expelling air forcefully	not linked to specific units	Type 2: cannot relaibly map on frontal images, but relevant movements mapped via Lm's 18-22 placed at the (visible) lateral edges of the jawline (22 and 20), at the medial point of upper lip (18) and the mid points between these (19 and 21)
Cheek (r) 47, (l) 48		Caninus (Ca)	whiskers pad	raises upper lip and retracts whiskers, wrinkles nose	upper lip raiser, whiskers retractor, nose wrinkler	Type 2: landmarks placed at the mid point at the lateral edge of the whisker pads
Nose (r) 13, (l) 14		Frontalis (F)	cranial ends of nasal bones	movs skin of frontal region and nose	not linked to specific units	Type 1: each side of the dorsal outer edges of nose
Nose (r)15, (l) 16		Levator Nasolabialis (Le)	skin on the wing of the nose, upper lip lateroventrally to the nose and whisker pad	raises upper lip and retracts/raises whiskers, wrinkles nose	upper lip raiser, nose wrinkler, lips part	Type 1: each side of the ventral outer edges of nose
Cheek (r)43, (l)44		Levator Labii Maxilaris (LL)	whiskers pad and upper lip	raises upper lip and retracts/raises whiskers, wrinkles nose	upper lip raiser, nose wrinkler	Type 1: each placed at the dorso medial edge of the whisker pads
Nose (r) 34, 45, (l) 35, 46		Lateralis nasi (La)	nose and upper lip	dilates nose, elevates upper lip and protracts whiskers	upper lip raiser, whisker protractor, nose wrinkler	Type 1: 45-46, 34-35 placed at the mid point at the medial edge of the whisker pads, 34-35 placed at the mid point at the medial edge of the whisker pads
		Compressor naris (CN)	cartilage of nose	compresses nose	not linked to specific units	cannot be mapped practically
Chin 3, Mouth 18, (r) 21,22, (l) 19,20	Jaw	Masseter (Ma)	posterior half of lateral surface of mandible	elevates jaw	jaw drop	Type 2: jaw drop mapped via Lm 1, and 3 placed at the ventral edge of jaw at midline
Chin 3, Mouth 18, (r) 21,22, (l) 19,20		Temporalis (T)	coronoid process of mandible	elevates jaw	jaw drop, mouth stretch
Chin 3, Mouth 18, (r) 21,22, (l) 19,20		Digastricus (Di)	mandible ventral border	depresses lower jaw	jaw drop
		Medialis and Lateralis Pterygoideus (MLP)	medial mandible	elevates jaw	not linked to specific units	N/A
Ear (r) 24 - 27, (l) 28-31	Ears	Intermedius scutulorum (IS)	attached to scutiform cartilages of both ears	draws ears towards midline	ears adductor	Type 2: ear adductor and flattener movement mapped via Lm's 24-31. 24 and 31 placed at the the mid points of the outer edge of the pinnae, 25 and 30 at the apex. 26 and 29 at the mid point of the inner edge of the pinna and 27 and 28 at the proximal end of the inner edge of pinna
Ear (r) 24 - 27, (l) 28-31		Auricularis superior (AS)	caudually to middle of pinna convex surface	adducts and pulls ears caudally	ears adductor and flattener
Ear (r) 24 - 27, (l) 28-31		Abductor auris longus (AAL)	lateral surface of eminentia conchae, caudal of antitragus	pulls ears caudally	ears adductor and flattener
Ear (r) 24 - 27, (l) 28-31		Abductor auris brevis (AAB)	medial surface of most of proximal portion of pinna	pulls ears caudally	ears adductor and flattener
Ear (r) 24 - 27, (l) 28-31		Levator auris longus (LAL)	scutiform cartilage and caudal portion of pinna	pulls ears dorsocaudally	ears flattener
Ear (r) 24 - 27, (l) 28-31		Submentalis (SM)	preauricular aponeurisis	draws ears ventrally	ears downwards
Ear (r) 24 - 27, (l) 28-31		Depressor Conchae (DC)	antitragus	draws ears ventrally	ears downwards
Ear (r) 24 - 27, (l) 28-31		Targicus lateralis (TL)	tragus caudal margin	draws ears ventrally	ears downwards
		Auricularis externus (AE)	pinna	flexes pinna and enlarges external opening of ear	not linked to specific units	N/A
		Transversus auriculae (TA)	pinna	flexes pinna and enlarges external opening of ear	not linked to specific units
		Tragicus medialis (TM)	cranial surface of pinna	flexes pinna	not linked to specific units
Ear (r) 23 -27, (l) 28 - 32		Antitragicus (At)	tragus	constricts pinna and decreases external opening of ear	ears constrictor	Type 2: ear constrictor movement mapped via Lm's 23-32. 23 and 32 placed at the outer proximal edge of the pinnae
Ear (r) 23 -27, (l) 28 - 32		Conchaeus externus (CE)	pinna	constricts pinna and decreases external opening of ear	ears constrictor
Ear (r) 24 - 26, (l) 29 - 31		Adductor auris inferior (AAI)	antitragus	pulls ears dorsocranially	ears forwards	Type 2: ears forwards movement mapped via Lm's 24-26 and 29-31
Ear (r) 24 - 26, (l) 29 - 31		Frontoscutilaris (FS)	scutiform cartilage and pinna	draws ears cranially	ears forwards
Ear (r) 24 - 26, (l) 29 - 31		Adductor auris superior (AAS)	inner margins of pinna in fold of skin connecting ear to head	draws ears cranially	ears forwards
Ear (r) 24 - 26, (l) 29 - 31		Adductor auris medius (AAM)	caudal surface of tragus	draws ears dorsocranially	ears forwards
Ear (r) 24 - 26, (l) 29 - 31		Helicis (H)	inner margins of pinna	pulls cranial margin of pinna proximally	ears forwards
Ear (r) 23 - 27, (l) 28 - 32		Rotator auris (RA)	caudomedial surface of eminentia conchae	rotates ears medially and caudally	ears rotator	Type 2:ears rotator and constrictor movement mapped via Lm's 23-32
Ear (r) 23 - 27, (l) 28 - 32		Antitragus (At) and Conchaeus externus (CE)	tragus and pinna	pinnar constricts	ears constrictor
Ear (r) 25, (l) 28		N/A	N/A	pinna moves caudally	ears backward	Type 2: ears backward movement mapped via Lm's 25 and 28
Ear (r) 24 - 26, (l) 29 - 31		Zygomaticus Major (ZMa)	Or from both lips at mouth corners	draws mouth corners dorsocaudually, draws pinna ventrocranially	lip corner puller	Type 2: ear adductor movement mapped via Lm's 24-26 and 29-31

## Sheet: S3 PCA output for study 1
Principal Component Analysis: PCA: CovMatrix, newDataset, Procrustes coordinates
	Eigenvalues	% Variance	Cumulative %		Eigenvalues	% Variance	Cumulative %
1	0.00787336	32.152	32.152	1	0.00854052	31.617	31.617
2	0.00669627	27.345	59.497	2	0.00724694	26.828	58.446
3	0.00323059	13.193	72.69	3	0.00329189	12.187	70.632
4	0.00160148	6.54	79.23	4	0.00177011	6.553	77.185
5	0.00097359	3.976	83.206	5	0.00116005	4.295	81.48
6	0.00044865	1.832	85.038	6	0.00060997	2.258	83.738
7	0.00039683	1.621	86.658	7	0.00048862	1.809	85.547
8	0.00035151	1.435	88.094	8	0.0004753	1.76	87.306
9	0.00027533	1.124	89.218	9	0.0004025	1.49	88.797
10	0.00022462	0.917	90.135
11	0.00020119	0.822	90.957
12	0.00018683	0.763	91.72
13	0.00014728	0.601	92.321
14	0.00013785	0.563	92.884
15	0.00012389	0.506	93.39
16	0.00011264	0.46	93.85
17	0.00010383	0.424	94.274
18	9.354e-05	0.382	94.656
19	8.089e-05	0.33	94.986
20	7.753e-05	0.317	95.303
21	6.767e-05	0.276	95.579
22	5.857e-05	0.239	95.819
23	5.636e-05	0.23	96.049
24	5.099e-05	0.208	96.257
25	4.987e-05	0.204	96.461
26	4.426e-05	0.181	96.641
27	4.282e-05	0.175	96.816
28	4.203e-05	0.172	96.988
29	3.893e-05	0.159	97.147
30	3.676e-05	0.15	97.297
31	3.389e-05	0.138	97.435
32	3.043e-05	0.124	97.56
33	2.843e-05	0.116	97.676
34	2.678e-05	0.109	97.785
35	2.574e-05	0.105	97.89
36	2.368e-05	0.097	97.987
37	2.202e-05	0.09	98.077
38	2.191e-05	0.089	98.166
39	2.04e-05	0.083	98.25
40	2.018e-05	0.082	98.332
41	1.858e-05	0.076	98.408
42	1.791e-05	0.073	98.481
43	1.706e-05	0.07	98.551
44	1.598e-05	0.065	98.616
45	1.513e-05	0.062	98.678
46	1.481e-05	0.06	98.738
47	1.41e-05	0.058	98.796
48	1.374e-05	0.056	98.852
49	1.318e-05	0.054	98.906
50	1.275e-05	0.052	98.958
51	1.241e-05	0.051	99.008
52	1.146e-05	0.047	99.055
53	1.14e-05	0.047	99.102
54	1.109e-05	0.045	99.147
55	1.07e-05	0.044	99.191
56	1.034e-05	0.042	99.233
57	1.001e-05	0.041	99.274
58	9.47e-06	0.039	99.313
59	9.28e-06	0.038	99.351
60	8.8e-06	0.036	99.386
61	8.69e-06	0.035	99.422
62	8.31e-06	0.034	99.456
63	7.77e-06	0.032	99.488
64	7.66e-06	0.031	99.519
65	7.15e-06	0.029	99.548
66	6.7e-06	0.027	99.575
67	6.62e-06	0.027	99.602
68	6.45e-06	0.026	99.629
69	6.16e-06	0.025	99.654
70	6.06e-06	0.025	99.679
71	5.73e-06	0.023	99.702
72	5.45e-06	0.022	99.724
73	5.3e-06	0.022	99.746
74	5.01e-06	0.02	99.766
75	4.9e-06	0.02	99.787
76	4.81e-06	0.02	99.806
77	4.59e-06	0.019	99.825
78	4.54e-06	0.019	99.843
79	4.17e-06	0.017	99.86
80	3.97e-06	0.016	99.877
81	3.75e-06	0.015	99.892
82	3.66e-06	0.015	99.907
83	3.38e-06	0.014	99.921
84	3.07e-06	0.013	99.933
85	2.96e-06	0.012	99.945
86	2.57e-06	0.011	99.956
87	2.36e-06	0.01	99.965
88	2.14e-06	0.009	99.974
89	1.92e-06	0.008	99.982
90	1.6e-06	0.007	99.989
91	1.44e-06	0.006	99.995
92	1.34e-06	0.005	100
Total variance: 0.02448789
Variance of the eigenvalues: 0.0000012508865
Eigenvalue variance scaled by total variance: 0.00209
Eigenvalue variance scaled by total variance and number of variables: 0.19402
	Principal Component Coefficients
	PC1	PC2	PC3	PC4	PC5	PC6	PC7	PC8	PC9	PC10	PC11	PC12	PC13	PC14	PC15	PC16	PC17	PC18	PC19	PC20	PC21	PC22	PC23	PC24	PC25	PC26	PC27	PC28	PC29	PC30	PC31	PC32	PC33	PC34	PC35	PC36	PC37	PC38	PC39	PC40	PC41	PC42	PC43	PC44	PC45	PC46	PC47	PC48	PC49
x1	-0.015709	0.078679	-0.000127	-0.004438	-0.003754	-0.042444	0.01844	0.001156	0.018662	0.030886	0.052145	-0.011591	0.001501	0.013539	0.010036	-0.000534	0.012196	0.015051	-0.010379	0.140649	-0.011388	0.062203	-0.060637	0.021062	-0.029094	-0.008495	-0.034043	-0.022598	0.172064	0.016381	0.127011	0.038073	0.03862	0.065739	0.067778	-0.056669	0.014766	0.115243	-0.053309	-0.016466	-0.022277	0.021511	-0.111337	-0.076603	0.065799	0.321838	-0.087	-0.264405	0.209939
y1	-0.104883	-0.024362	-0.044704	-0.061842	0.118519	-0.0016	-0.026206	-0.009493	0.062745	0.06066	-0.043071	-0.032987	-0.006275	0.111151	-0.012923	0.017482	0.130218	-0.002799	0.061755	0.025821	0.078151	0.005373	-0.116766	-0.044911	-0.267339	0.016507	0.009679	-0.031395	-0.023605	0.006886	0.355436	-0.11581	-0.078471	0.091253	0.120974	-0.019395	-0.011705	0.1547	-0.175248	-0.034618	0.164583	-0.023826	-0.012068	-0.130351	0.142257	0.142058	-0.106251	-0.045786	-0.003605
x2	0.072419	0.007522	0.018517	0.047268	0.02401	0.029958	0.173512	0.042181	0.096398	-0.006989	-0.107323	0.069631	-0.057407	-0.001162	-0.108321	0.035572	-0.021139	-0.073329	-0.000362	-0.076431	-0.039694	0.025755	0.044288	0.009962	-0.02278	-0.09195	-0.07614	0.037662	0.019396	-0.031748	0.006882	-0.003092	-0.001079	0.007884	0.000202	0.042685	0.033585	-0.005962	-0.03264	0.079021	-0.026951	0.027149	-0.098288	0.024609	-0.088899	0.15076	-0.008918	0.004927	-0.068914
y2	0.019898	0.072415	0.07801	0.101819	-0.110983	-0.047484	0.015889	0.050267	-0.048246	0.00253	-0.119249	0.046926	0.183476	-0.016058	-0.142014	0.001709	0.134865	0.081016	0.001167	0.017187	0.056126	0.045764	0.10187	0.005727	-0.033514	-0.022184	0.136382	0.080552	0.011361	0.02057	0.021653	0.011975	0.049308	-0.015584	0.01035	0.00348	0.027855	-0.034843	0.028769	0.041284	-0.029457	0.047935	-0.109826	-0.100915	-0.023129	-0.136271	0.092619	-0.037902	0.021201
x3	0.01069	-0.062678	-0.001298	-0.006704	-0.021876	-0.198667	0.053835	-0.017532	0.012187	0.032775	0.06685	-0.033291	0.036083	-0.046184	0.019003	0.120759	-0.018061	0.057471	0.045997	0.043883	0.075952	0.11372	-0.195366	0.024513	-0.011564	-0.052635	-0.08488	0.089186	0.724378	0.087461	0.047361	0.08323	0.121005	-0.079195	0.012262	-0.048035	0.046314	0.052076	0.055907	-0.037091	0.020692	-0.109248	0.022765	-0.03342	-0.079625	-0.205065	0.097319	0.261438	-0.187644
y3	0.032547	0.008755	0.028409	0.049681	0.232952	-0.002949	-0.203764	-0.151429	0.052306	0.099968	-0.067641	-0.024895	-0.028149	0.214131	0.018767	0.064975	0.281894	-0.07925	-0.056024	0.021971	0.35733	0.09004	0.174403	-0.048358	-0.168134	0.2548	-0.424901	0.26257	-0.028845	0.032059	-0.275771	0.118239	0.121084	-0.11493	-0.016439	0.023174	-0.06919	-0.095477	0.014801	-0.03098	-0.038039	-0.049541	-0.004421	0.093122	-0.024349	0.02063	-0.017116	-0.029345	0.024517
x4	-0.073962	-0.015118	-0.020577	-0.046873	-0.013734	-0.022693	-0.185087	-0.044202	-0.098341	-0.084448	-0.083143	0.008697	-0.053285	0.002948	-0.069298	0.054095	0.011517	-0.085942	0.005958	-0.073366	-0.034314	-0.05369	-0.001328	-0.04596	0.039025	0.037686	-0.036612	-0.063359	0.05424	-0.020493	0.031508	0.023126	0.045234	-0.005547	0.010166	-0.00679	-0.080687	-0.002947	0.043291	-0.02768	0.051637	0.034286	-0.040198	0.045976	0.014113	-0.02788	0.006064	-0.024549	0.033377
y4	0.047617	-0.053115	0.075134	0.096253	-0.113637	0.046831	-0.011435	0.081284	-0.05733	0.056464	0.024256	-0.002324	0.154482	0.027671	-0.179006	-0.068982	0.134375	-0.027087	-0.030661	0.020871	-0.048877	0.023418	0.054992	0.111445	-0.058526	-0.083283	-0.079779	-0.056927	0.009233	-0.142852	-0.036535	0.007477	-0.04584	-0.038697	0.009697	0.024321	0.054388	-0.027207	0.009853	0.032618	-0.015544	0.027578	-0.045613	-0.10744	-0.01227	-0.123564	0.106432	-0.087646	0.009309
x5	-0.096773	-0.028737	-0.013503	-0.058535	-0.038698	-0.021949	-0.221787	-0.053532	-0.084372	-0.085216	-0.074275	0.029483	-0.092282	0.027696	-0.020979	0.044104	-0.008681	-0.076178	0.046086	-0.039628	-0.03938	-0.052899	0.068258	-0.00699	0.053137	0.014953	0.014851	-0.031087	0.034057	-0.076328	0.044376	0.054651	0.103362	-0.062723	0.136757	0.004559	0.085429	-0.090302	0.09575	0.014546	0.016492	0.08723	-0.032575	-0.164019	-0.109331	0.062543	-0.100764	0.129786	0.118447
y5	0.056169	-0.077013	0.080104	0.094031	-0.127785	0.070981	-0.052982	0.070192	-0.047138	0.049493	0.098256	-0.021005	-0.020514	0.035506	-0.024941	0.01902	-0.004361	0.076107	-0.105061	-0.088117	-0.170017	0.082419	0.081157	0.064452	-0.125338	0.033606	-0.174974	-0.313142	0.025585	-0.005433	-0.043496	-0.005632	0.041118	0.006792	0.051985	-0.133318	-0.082002	-0.060856	0.023692	-0.061568	0.053723	0.037159	0.07852	0.088823	-0.05622	0.081405	-0.212503	0.100896	0.005905
x6	-0.046292	0.036513	-0.010882	-0.021033	0.000435	0.010103	-0.1046	-0.019809	-0.121706	-0.068579	-0.080654	-0.007412	0.044739	-0.012542	-0.123527	0.023917	0.041611	-0.064603	-0.025714	-0.017008	-0.015369	-0.039904	-0.004597	-0.028887	0.020996	0.02212	-0.042511	-0.024716	-0.001759	0.019268	0.036532	-0.105727	-0.05837	0.029483	-0.139138	-0.046706	-0.044636	0.064215	-0.171987	-0.039729	-0.101566	-0.218368	0.11871	0.111462	-0.030258	0.077542	0.129718	-0.033915	-0.171738
y6	-0.003424	-0.036932	0.057821	0.063688	-0.105257	-0.007529	0.008385	0.100581	-0.010879	-0.001276	0.051655	0.043933	0.00274	0.094868	0.003934	-0.090463	0.027983	-0.218456	0.078617	0.116987	0.146919	-0.174359	-0.205355	0.046447	0.167668	-0.057059	-0.02642	0.155007	0.008439	-0.143262	0.01015	-0.055416	-0.147443	0.067836	-0.095061	0.221518	0.294134	0.072374	-0.216219	-0.110536	-0.217986	-0.216194	0.10386	0.184128	-0.034874	-0.009799	0.091241	-0.029519	-0.033815
x7	-0.086852	0.023488	-0.012334	-0.046211	-0.012848	-0.007857	-0.186195	-0.029702	-0.105468	-0.085213	-0.089125	0.02653	-0.018802	0.014205	-0.08474	0.012026	0.031062	-0.141475	0.036935	-0.012312	0.010024	-0.088533	0.005139	-0.035022	0.10027	-0.018854	0.03548	0.047871	0.001459	-0.066942	0.076979	-0.018173	-0.002431	-0.017061	0.060998	0.030713	0.036292	0.01783	0.011757	-0.034586	0.001172	-0.113184	0.025278	0.01539	-0.005166	0.06682	0.096339	0.034725	-0.025214
y7	0.000683	-0.074273	0.084507	0.034072	-0.182786	0.012506	-0.040546	0.129501	0.041958	-0.009714	0.11592	0.073156	-0.196733	0.078165	0.152624	0.001805	-0.030959	-0.092779	0.002915	-0.014933	0.011252	-0.016306	-0.018966	0.087253	0.03651	-0.123837	-0.126502	0.076952	-0.001356	-0.158745	0.07877	-0.003741	-0.0535	-0.02149	-0.001143	-0.093776	-0.143893	-0.040563	-0.002876	-0.003209	0.140412	-0.026647	0.197435	0.139129	0.04908	0.026211	-0.057816	0.080966	0.047629
x8	-0.064388	0.007056	-0.00917	-0.036332	-0.017066	-0.017431	-0.194393	-0.041199	-0.14808	-0.130304	-0.088515	0.001879	-0.097423	-0.022859	-0.104012	0.13219	-0.004709	0.084889	-0.041915	-0.045279	-0.064116	0.210621	0.077112	0.037499	-0.268253	-0.275356	-0.065443	-0.024807	0.056304	0.168563	-0.197322	-0.260294	-0.284069	-0.038901	-0.20561	0.041211	0.007246	0.087222	-0.211882	0.141431	-0.257178	0.003254	-0.022994	-0.100847	0.080422	-0.174504	-0.163478	0.094893	0.162456
y8	0.046925	-0.047761	0.074855	0.111028	-0.092022	0.076303	0.008825	0.053518	-0.100947	0.040675	0.042531	-0.016768	0.174584	-0.028108	-0.209589	-0.040257	0.100264	-0.0221	-0.052532	-0.01548	-0.068045	-0.02199	-0.08189	-0.031842	-0.021075	0.151889	-0.079999	-0.27672	0.022438	0.053491	-0.096253	-0.028373	-0.092531	0.046442	0.00855	0.104816	0.139721	0.024574	-0.083565	0.053513	0.002561	-0.00733	0.046941	0.058459	0.034241	0.069711	-0.077675	0.083936	0.060379
x9	0.095191	0.002972	0.008647	0.061559	0.044618	0.055777	0.235167	0.045649	0.074355	-0.010921	-0.111308	0.04597	0.006189	-0.002364	-0.149831	0.022243	0.007239	-0.108014	0.001692	-0.05293	0.009913	-0.071134	-0.068432	-0.119538	0.132908	0.130353	-0.034584	-0.043963	0.017433	0.018183	0.074728	-0.070156	-0.04192	-0.141395	-0.113789	-0.359111	-0.368988	-0.035184	-0.077364	-0.086975	0.014461	-0.066231	0.199011	-0.086447	0.075774	-0.206307	-0.03587	-0.043318	0.130304
y9	0.016665	0.088377	0.081589	0.095793	-0.129073	-0.062364	-0.013721	0.039077	-0.018646	-0.041866	-0.081051	0.053843	-0.004562	0.005139	0.06629	0.12811	-0.01265	0.1624	-0.034866	-0.048987	-0.012792	0.112881	0.190497	-0.079876	-0.112843	0.037542	0.129302	-0.060804	0.033747	0.130116	0.048248	0.070628	0.068851	0.091375	0.112107	-0.018507	0.056686	0.08941	0.024717	-0.250248	0.017121	-0.205083	0.304447	0.219365	0.003459	0.075246	-0.07634	-0.034924	-0.037508
x10	0.026828	0.045582	0.004623	0.018165	0.018473	0.039139	0.082427	0.02159	0.10087	-0.001818	-0.085702	0.062289	-0.139918	0.054009	0.011376	0.034323	-0.048123	-0.045178	-0.011547	0.012769	-0.052317	0.07347	0.106143	0.008618	-0.137157	-0.121988	0.014882	-0.000306	-0.00297	-0.077357	-0.06993	0.134046	-0.000903	0.12953	0.181341	0.302745	0.358864	-0.06269	0.188765	-0.093349	0.097491	0.102448	0.024418	0.115738	0.186958	-0.277401	-0.065896	-0.078076	0.11972
y10	-0.015764	0.038073	0.058486	0.071297	-0.094476	-0.013616	0.018462	0.078592	-0.017455	-0.003305	-0.026661	0.044317	0.071129	0.043993	-0.002912	-0.014898	0.055323	-0.113392	0.081244	0.039274	0.104351	-0.132313	-0.130862	-0.064859	0.174415	0.111115	0.083317	0.155447	-0.036773	0.009103	0.05105	-0.075831	0.04949	-0.097956	-0.132799	0.017067	0.04132	0.032485	-0.074958	0.168783	-0.131296	0.150652	-0.094612	-0.03769	-0.027463	-0.022876	-0.373065	0.183536	0.161634
x11	0.062495	0.047861	0.008906	0.044283	0.021574	0.05832	0.171793	0.024645	0.10344	-0.028563	-0.110889	0.07012	-0.098787	0.006463	-0.061992	0.052274	-0.048664	-0.050039	-0.024559	-0.068119	-0.032375	0.033664	0.091922	-0.034665	-0.021218	-0.041492	0.012585	-0.025711	0.004023	-0.000563	0.005471	0.00624	-0.060361	-0.037765	0.010653	-0.05199	0.000974	0.018764	-0.007312	-0.109854	0.024242	-0.123149	0.148064	-0.000911	0.023481	-0.142387	0.005442	-0.123562	0.093517
y11	-0.029756	0.076004	0.086429	0.039064	-0.172486	-0.038614	-0.023307	0.107594	0.04637	-0.071261	-0.015315	0.106363	-0.155888	0.029548	0.222314	0.081558	-0.058222	0.019645	0.008885	0.011068	0.076867	0.073366	0.093355	0.023608	-0.023084	-0.168075	0.086425	0.250255	-0.039861	0.025109	0.058679	-0.051337	-0.024841	-0.048935	-0.022915	-0.045425	-0.088197	0.019317	-0.02197	-0.006343	-0.010389	0.020521	0.090132	0.055612	0.001814	0.046779	-0.126381	0.062372	0.057438
x12	0.068126	0.014429	0.004318	0.045319	0.038104	0.037067	0.192465	0.037583	0.079159	-0.000595	-0.088739	0.061748	-0.026402	-0.005217	-0.130789	-0.009452	-0.008515	-0.12859	0.000766	-0.025721	0.026844	-0.054835	-0.12185	-0.054566	0.097139	0.055292	-0.039921	0.015301	0.035996	-0.025316	-0.044754	0.050697	0.034877	0.034868	0.00223	0.102103	-0.038877	-0.029643	0.042162	0.01445	0.073445	0.205074	0.031604	0.011383	0.156157	-0.173091	-0.089918	0.077305	0.179021
y12	0.023649	0.076141	0.07992	0.118323	-0.093458	-0.052567	0.050261	0.026875	-0.089457	-0.001191	-0.095969	0.023935	0.219594	-0.064238	-0.150952	0.012483	0.095738	0.108166	-0.000675	-0.01566	0.025264	-0.046441	-0.027644	-0.162268	0.044935	0.25618	0.106752	-0.152638	0.03843	0.198261	0.027568	0.037832	0.080617	0.035873	0.064812	0.077828	0.105415	-0.005139	0.023161	-0.007618	-0.020745	-0.059696	0.062974	0.112654	-0.035863	0.029392	-0.076241	0.042012	0.016098
x13	-0.035139	0.190647	0.014732	-0.000832	-0.026471	0.07699	-0.028771	-0.001499	-0.017297	0.00844	0.011376	0.003551	-0.032611	0.029107	0.020614	-0.074358	0.002886	0.057972	-0.027262	0.196403	-0.105834	-0.011813	0.034195	0.076904	0.039383	0.097384	0.013914	0.046313	-0.121687	0.028494	-0.070782	0.03531	0.045461	-0.028574	0.01676	-0.044231	0.003729	0.076039	-0.228723	0.047113	0.096725	0.109608	0.046307	-0.020057	-0.053149	-0.024945	0.079454	0.082121	-0.117886
y13	-0.195343	-0.049322	-0.079679	-0.143263	-0.025373	-0.000832	0.047492	0.115041	0.004986	0.030025	0.00413	0.011881	0.015082	0.002467	-0.00638	0.001969	-0.08292	0.062806	0.033143	0.015015	-0.221562	-0.025373	0.002008	-0.029736	0.019012	0.050528	-0.082262	0.126757	0.018753	-0.027959	-0.06744	0.043707	0.052755	-0.14089	0.038719	0.020153	0.009237	-0.041157	-0.000559	-0.052304	-0.074944	-0.023515	0.049786	-0.030423	-0.141631	-0.03129	-0.105153	-0.100372	0.031056
x14	-0.03513	0.186681	-0.010263	-0.002405	0.03696	0.079282	0.005602	0.026514	0.007655	-0.021841	0.020855	-0.001672	-0.060562	0.05351	0.011363	-0.064966	0.01936	0.044946	-0.062444	0.188086	-0.027003	0.028987	-0.023827	0.039097	-0.075179	0.009848	0.102501	-0.08322	-0.117824	-0.053004	-0.06125	0.022703	0.088943	0.083341	-0.130053	-0.087876	-0.016109	-0.00795	-0.006214	-0.067997	-0.061638	0.036903	-0.020287	0.098736	-0.037259	-0.107562	0.059306	0.164516	-0.025678
y14	-0.202641	-0.024969	-0.080053	-0.14439	-0.024864	-0.010114	0.056107	0.11347	0.00041	0.009768	-0.021706	0.022512	0.007579	-0.005711	0.00866	-0.007162	-0.094163	0.09085	0.031448	0.020753	-0.217319	-0.032563	0.018357	-0.03574	0.018531	0.046695	-0.070198	0.121442	-0.009374	-0.028299	-0.071596	0.068093	0.060001	-0.128169	0.018911	0.002131	0.005148	-0.066631	-0.042883	-0.056938	-0.027302	-0.035254	0.073383	-0.013225	-0.154191	-0.056629	-0.072944	-0.076984	-0.005581
x15	-0.037359	0.156377	0.022177	-0.005262	-0.052817	0.057352	-0.019318	-0.019316	-0.002381	0.01482	0.030044	-0.004713	-0.028054	0.010374	0.005121	-0.067702	-0.004073	0.053348	-0.030499	0.153713	-0.121362	-0.023125	0.026616	0.035882	0.068374	0.102046	-0.049247	0.093774	-0.088629	0.093116	-0.090111	0.10024	-0.013343	-0.030689	0.070518	0.020457	0.060377	0.068768	-0.228028	0.047456	0.216659	0.079179	0.098543	-0.167552	-0.048865	-0.090255	0.030522	0.033853	-0.079536
y15	-0.166223	-0.052142	-0.075611	-0.112545	0.003508	0.011152	0.044391	0.093724	-0.030738	-0.006966	0.045983	-0.015368	0.023063	-0.014806	-0.038617	-0.010359	-0.06336	-0.008608	-0.053263	-0.006769	-0.131024	-0.062249	-0.096712	-0.039265	0.026545	-0.008267	-0.072276	0.113393	-0.00544	0.043218	-0.129976	0.04324	-0.022886	-0.012819	0.019302	0.053456	0.013642	0.048661	0.099182	-0.085677	-0.01664	-0.073779	-0.005332	-0.057654	-0.044941	0.04416	-0.06208	-0.018457	0.050005
x16	-0.014757	0.152584	-0.022497	0.008148	0.069505	0.047592	0.019215	0.025177	0.008076	-0.025887	0.03467	-0.002004	-0.032843	0.068768	0.025632	-0.058202	0.02834	-0.036317	-0.060788	0.177482	0.073101	3.3e-05	-0.027039	0.041702	-0.106289	-0.034973	0.148097	-0.148332	-0.051619	-0.138134	-0.038972	-0.024028	0.170779	0.089525	-0.159187	-0.154265	-0.052186	-0.008389	0.16772	-0.204517	-0.231168	-0.03242	-0.069969	0.141065	-0.021096	-0.040928	-0.046174	0.126049	-0.022392
y16	-0.172361	-0.002846	-0.07645	-0.109267	0.01357	-0.007687	0.050454	0.081887	-0.045018	-0.045249	-0.011379	-0.000423	0.010301	-0.033827	-0.02491	-0.005317	-0.064938	0.07545	-0.043704	-0.00328	-0.086141	-0.046029	-0.072794	-0.044863	0.016607	-0.01536	-0.048805	0.112	-0.042498	0.067091	-0.131007	0.050526	-0.032437	0.053884	-0.01117	0.026221	-0.011534	0.033712	-0.016854	-0.04279	0.070598	-0.066385	0.047242	0.003585	-0.02127	-0.01191	0.039623	0.018858	0.041925
x17	-0.025221	0.13052	-0.00058	-0.001298	-0.000172	-0.001283	0.010521	-0.000475	0.007465	0.011966	0.030981	-0.005519	-0.008827	0.023244	0.020178	-0.031244	0.014748	0.030651	-0.04578	0.142822	-0.021281	0.021572	-0.00783	0.029428	0.004839	0.009988	0.017073	0.000804	0.046115	-0.014377	-0.005518	0.047094	0.032294	0.028991	0.014194	-0.037463	-0.002171	0.033431	-0.020586	-0.00532	-0.054869	0.052065	-0.033411	-0.00913	-0.024428	0.069374	-0.009407	-0.083488	0.07715
y17	-0.171271	-0.034012	-0.092037	-0.11332	0.075171	-0.004003	0.03059	0.09185	0.05016	0.020414	-0.031223	0.007921	0.011611	0.061018	-0.023517	0.041005	0.002097	0.027923	0.085131	0.030635	-0.046685	-0.016946	-0.031262	-0.056549	-0.141082	0.037794	0.067964	-0.050814	-0.019301	-0.114465	0.125079	-0.023046	0.045726	0.024987	-0.075329	-0.028209	0.027921	-0.089039	0.168067	-0.028597	-0.22813	0.021867	-0.05907	-0.060106	-0.058547	-0.125229	-0.014241	-0.03942	-0.024317
x18	-0.018422	0.092539	4.2e-05	-0.002846	-0.004459	-0.027361	0.015725	0.00587	0.017279	0.028244	0.040963	-0.009483	-0.005392	0.015322	0.012125	-0.015791	0.009236	0.013709	-0.02859	0.132359	-0.00499	0.029322	-0.027093	0.023505	0.002268	0.000536	-0.006381	0.006471	0.130642	0.002568	0.027609	0.047841	0.042564	0.047317	0.029183	-0.025711	0.012754	0.033709	-0.006777	0.028616	-0.06424	0.037605	-0.074504	-0.01415	0.003155	0.148444	-0.035355	-0.155559	0.121704
y18	-0.117177	-0.025382	-0.053965	-0.070291	0.10134	-0.009946	-0.017109	0.006994	0.066779	0.050333	-0.04586	-0.019357	-0.005393	0.106954	-0.005821	0.013387	0.116049	-0.023501	0.0758	0.042792	0.045258	-0.018638	-0.100199	-0.018966	-0.22011	-0.003261	0.052766	-0.01219	-0.022985	-0.068569	0.217981	-0.089295	-0.053095	0.083011	0.069777	-0.031147	0.025363	0.002573	-0.071439	-0.024721	0.074467	-0.003084	0.027428	-0.089469	0.066213	-0.117981	-0.025076	-0.009795	-0.088533
x19	0.021892	0.011386	0.019651	0.011511	0.062265	-0.150249	-0.127736	0.112497	0.100833	0.186313	0.03246	0.019861	0.039813	-0.148272	-0.042053	0.170705	-0.068974	0.073173	-0.028151	0.10728	0.07385	-0.027375	-0.012446	0.003777	0.044656	0.000939	0.010113	-0.016544	-0.015859	-0.001073	0.02543	-0.044363	-0.01101	-0.000102	0.047042	0.009408	-0.034499	0.019618	-0.031875	0.071686	-0.053769	-0.078605	-0.025407	-0.053983	0.116975	0.058034	0.029636	-0.29666	0.010906
y19	-0.037614	0.009627	0.02255	0.003978	0.110338	-0.015494	-0.081778	-0.078946	0.106788	0.092925	-0.099005	0.001811	-0.051475	0.048954	0.028	0.050443	0.11381	0.126674	0.022999	-0.017752	-0.063507	-0.074135	-0.076518	0.03901	-0.033072	-0.071822	0.104928	-0.064707	-0.061408	0.018838	0.108878	-0.023605	-0.01658	0.118462	-0.01508	0.071333	-0.013789	-0.165216	-0.152232	0.086549	0.149281	0.026022	0.08302	-0.052673	-0.101868	-0.066063	0.069792	0.196684	-0.007507
x20	0.096534	-0.070954	0.082555	0.056215	0.121691	-0.22776	-0.30173	0.183806	0.239405	0.337334	0.015547	0.058059	0.050675	-0.286805	-0.06405	0.307666	-0.137839	0.111086	0.012952	0.008783	0.065716	-0.146122	0.011958	0.031534	0.126791	-0.076969	0.07416	-0.032753	-0.196945	-0.020013	-0.096447	0.04561	-0.001323	0.073245	-0.070257	0.049346	-0.034177	-0.114451	-0.010927	-0.037487	-0.003667	-0.032948	0.049546	-0.023817	-0.043062	-0.002699	-0.054192	0.095803	-0.004036
y20	0.045159	0.072829	0.08177	0.078785	0.101511	0.01265	-0.016605	-0.27115	-0.006654	-0.058851	-0.103145	-0.027319	-0.09201	0.175899	0.136731	-0.084844	0.161712	0.186931	-0.096635	-0.117499	-0.215193	-0.11821	-0.105595	0.084752	0.254988	-0.200867	0.092928	-0.055872	0.178691	0.015882	-0.091828	0.109284	0.067929	0.206319	-0.086651	0.115879	-0.134746	-0.377963	-0.125394	0.00368	-0.086467	-0.190456	-0.050065	-0.095704	0.062366	0.099353	-0.044643	-0.101372	0.061884
x21	-0.036754	0.013372	-0.028428	-0.017732	-0.077328	-0.043573	0.16483	-0.107845	-0.070724	-0.066952	0.130817	-0.097733	0.044022	0.043874	0.007839	0.223373	0.051265	0.069795	0.080003	0.059199	0.057724	0.007549	0.012271	0.029487	0.041481	0.01181	-0.010945	0.001536	0.004927	0.025683	0.027162	0.018694	-0.023473	0.019775	-0.008813	0.029035	-0.018561	-0.062505	-0.002447	-0.001899	0.051615	0.075934	0.007258	0.059674	-0.040351	0.070204	-0.060117	-0.036531	0.287721
y21	-0.033039	-0.03303	0.021695	-0.001152	0.108227	0.012244	-0.068334	-0.071643	0.09695	0.105871	-0.010775	-0.028041	-0.042268	0.079271	0.025439	0.042987	0.116235	0.015813	-0.028841	-0.016903	-0.107345	-0.005856	-0.064608	0.024345	0.002802	-0.034959	0.085469	-0.037936	0.015883	0.038244	0.170976	-0.056031	-0.051966	-0.120113	0.060012	-0.015851	0.098121	0.161103	0.058144	0.065882	0.114656	0.145475	0.040819	0.048911	-0.11005	-0.0293	0.047926	0.153724	0.001602
x22	-0.067119	-0.084295	-0.081064	-0.046797	-0.155967	-0.052789	0.337455	-0.196269	-0.15909	-0.159186	0.239029	-0.18795	0.089155	0.100266	-0.000499	0.460035	0.08408	0.084006	0.194729	-0.038965	0.138757	-0.084071	0.084351	0.054355	-0.026506	0.012079	-0.001459	0.00683	-0.249757	-0.080953	0.011577	0.02796	0.038334	0.078229	0.003799	0.098303	-0.046714	-0.119961	-0.053624	0.010721	0.01604	-0.061167	0.020749	-0.075177	0.006171	-0.030512	0.025927	0.046962	-0.117989
y22	0.065182	-0.04913	0.078331	0.079341	0.088284	0.053703	-0.031344	-0.242647	0.02932	0.04318	0.114683	-0.102248	-0.046018	0.143392	0.06012	0.234588	0.145209	0.03041	-0.125883	-0.094624	-0.192806	-0.068854	0.014805	0.048989	0.303383	-0.11152	0.108552	-0.002855	-0.082349	0.066331	-0.039877	-0.097543	-0.025135	-0.334053	0.102372	-0.134862	0.129587	0.363768	0.150929	-0.035463	-0.141808	0.078654	-0.059173	0.120349	0.076402	-0.085614	0.048049	-0.10043	-0.070526
x23	-0.087702	-0.38543	-0.050558	-0.030233	-0.059148	-0.250181	0.065145	-0.230692	0.309143	-0.101677	0.076987	0.418133	0.077959	0.063582	0.042086	-0.124848	0.156398	0.075379	-0.146741	0.186496	-0.088544	0.072775	0.055559	-0.037076	0.028813	0.131587	0.048545	-0.044069	-0.057311	-0.083445	-0.084719	-0.05648	-0.021055	0.117399	-0.057546	0.064146	-0.120628	0.194113	0.047052	0.18001	0.112637	-0.178221	-0.099613	0.105554	-0.035248	-0.080884	-0.051632	0.018631	0.022802
y23	0.201481	-0.028887	-0.472078	0.164612	0.082717	0.264658	-0.06948	-0.04186	-0.055237	-0.044659	-0.227871	0.220864	0.333349	0.023465	0.303433	0.122259	-0.128244	-0.008727	0.018255	0.121582	-0.044812	0.02442	0.025272	-0.161158	-0.001634	-0.109405	-0.055561	-0.075927	0.014117	-0.067998	0.093768	0.167232	-0.008802	-0.110562	-0.041371	0.149012	-0.095477	0.043971	-0.008677	0.102229	-0.101454	0.069923	0.145486	-0.049085	0.029358	0.033519	0.071686	-0.001828	-0.010464
x24	-0.131071	-0.29271	0.133998	0.046875	0.112622	-0.100968	0.084649	-0.046389	0.107549	-0.043558	0.102598	0.10351	0.069603	0.096316	-0.064045	-0.115353	-0.047124	-0.0093	-0.100591	0.126152	0.07535	-0.05226	-0.02917	-0.042808	-0.04662	-0.18988	-0.083178	-0.079072	-0.095067	0.283642	0.09762	0.110879	0.01546	-0.234877	0.016029	-0.087779	0.162646	-0.279827	-0.076123	-0.241427	-0.210848	0.263127	0.168285	-0.142668	0.081862	0.145949	0.149277	-0.006071	-0.018786
y24	0.219522	-0.13653	-0.124456	-0.113135	0.101683	0.174449	0.037388	-0.008516	-0.108594	-0.039089	-0.123324	0.191089	0.046561	-0.065813	0.07125	0.01217	-0.015285	0.013949	-0.026609	0.005927	0.086608	-0.127326	-0.056999	0.161247	0.035225	-0.033003	-0.01857	0.132305	-0.055904	0.273546	-0.059558	-0.257411	0.035357	0.123647	0.06772	-0.286131	0.226132	-0.153617	-0.018156	-0.267963	0.239341	-0.083121	-0.278678	0.062746	-0.008323	-0.010232	-0.106617	0.060556	-0.004108
x25	-0.166977	-0.085236	0.151974	0.248847	0.255297	0.293365	0.022295	0.046203	-0.100383	0.220928	0.144922	-0.13081	0.102709	0.184662	0.0182	-0.007126	-0.233705	0.086106	0.101784	0.087934	0.016012	-0.187814	0.161771	-0.088447	-0.044567	-0.10213	-0.009314	0.009263	0.116707	0.002961	0.00433	-0.024218	0.005052	0.051629	-0.012856	0.009957	-0.09211	0.096141	-0.00352	0.081559	0.092495	-0.092336	-0.127152	0.078118	-0.151541	-0.087225	-0.206868	-0.10228	-0.164702
y25	0.206329	-0.171148	0.191134	-0.317615	0.151101	0.143047	0.105359	0.016797	-0.131484	0.10032	-0.083291	0.089726	-0.2301	-0.046794	-0.075874	-0.054098	0.061862	0.106503	0.06272	-0.066842	0.016012	-0.154472	0.098024	0.164714	-0.138581	0.185728	0.230029	0.075353	0.091266	0.006895	-0.01371	0.044391	0.08151	0.000731	-0.11301	0.064457	-0.042831	0.081834	0.048443	0.170237	-0.126177	0.054165	0.191243	-0.067857	-0.073736	-0.049842	0.072614	-0.226366	0.022762
x26	-0.1462	-0.10222	-0.009373	0.245393	0.143077	0.260717	0.034661	0.075648	-0.052785	0.124762	0.081983	-0.085667	-0.01538	-0.152445	0.113022	0.047988	0.062902	0.069262	0.03045	-0.039373	0.004345	0.029394	-0.028717	0.072643	0.050792	0.0974	0.018442	0.119789	0.100636	-0.088251	-0.05916	-0.133863	0.015171	0.090273	-0.053338	0.026639	0.044097	0.010794	0.070999	0.036952	0.103994	-0.036165	0.055899	-0.027258	0.22997	0.033755	0.250177	0.168731	0.325035
y26	0.14929	-0.102811	0.057148	-0.097307	0.116918	0.089177	-0.013687	0.047262	0.084117	-0.111913	-0.016051	-0.212706	-0.157866	0.019484	-0.200575	-0.13947	-0.035675	0.166105	0.025967	0.026751	0.121559	0.061723	-0.033469	-0.139258	0.073049	-0.036612	0.094837	0.044136	-0.050087	-0.005261	0.051145	0.229984	-0.07327	-0.04667	0.261075	0.20918	-0.270061	0.100286	-0.047643	-0.058318	-0.140619	-0.020278	-0.045776	0.098224	0.169771	0.09578	-0.021722	0.304158	-0.020261
x27	-0.110218	-0.138809	-0.122033	0.17076	0.045236	0.141755	0.029302	0.081154	-0.039766	-0.013979	-0.002882	-0.016614	-0.112527	-0.411304	0.165274	0.054702	0.328621	-0.044191	-0.050596	-0.154813	-0.019144	0.298919	-0.287737	0.230487	-0.019256	0.136173	0.065955	0.034529	-0.09464	-0.049213	0.014375	0.15431	-0.022869	-0.025966	0.112259	-0.007889	-0.028136	-0.03204	-0.075955	-0.057305	-0.15721	0.050029	-0.016809	0.027704	-0.123718	0.004429	-0.124152	-0.120375	-0.1817
y27	0.085302	-0.033727	-0.134143	0.105904	0.027176	0.073299	-0.072832	0.055699	0.302015	-0.273617	-0.012171	-0.345074	-0.138504	-0.043995	-0.161555	-0.074572	-0.007766	0.258725	0.036432	0.059343	0.075232	0.25079	-0.026616	-0.270615	0.19324	-0.020116	-0.069891	0.007513	-0.043527	-0.139264	0.035131	-0.130792	0.036114	-0.019263	-0.202408	-0.092286	0.222309	-0.070472	0.019181	0.009341	0.146967	-0.044478	-0.026248	-0.047899	-0.144662	-0.047085	-0.013993	-0.193608	-0.012278
x28	0.154232	-0.076627	0.12841	-0.184084	-0.063143	0.126856	-0.136932	-0.059685	0.067515	-0.021264	0.001156	0.015049	0.255125	0.304953	-0.040243	0.091032	-0.345253	0.079962	-0.08249	-0.154309	-0.001806	0.29201	-0.187063	0.181589	0.05255	0.239198	0.049585	0.140721	0.006992	-0.172535	-0.012908	-0.145711	0.018335	0.132922	0.007671	-0.044291	0.076833	-0.038022	0.005398	0.023977	-0.073682	0.071947	0.155253	-0.028511	0.138536	0.098514	0.023016	-0.058529	-0.048792
y28	0.067505	0.063852	-0.131563	0.085575	0.014197	-0.13461	-0.031429	0.037407	0.361114	-0.240412	-0.012671	-0.321316	0.129124	-0.055137	0.084357	-0.004999	-0.014124	-0.187211	-0.035136	-0.060787	-0.147303	-0.295209	0.140098	0.276485	-0.153874	0.135792	-0.00561	0.041271	0.106433	0.062026	-0.07944	-0.139104	0.139091	0.098929	-0.039086	0.004201	0.013681	0.029427	0.070745	0.078733	-0.08152	0.129757	0.156667	-0.096781	0.067092	0.07329	-0.062611	0.081143	-0.125012
x29	0.179103	-0.024776	0.021115	-0.260879	-0.139989	0.229717	-0.143649	0.006211	0.09399	-0.032582	0.153275	-0.015194	0.163509	0.051302	-0.027114	0.019322	-0.071817	0.013831	-0.008637	-0.04399	0.096391	0.092999	-0.177286	0.078679	-0.028769	-0.094709	0.040529	-0.034494	-0.059873	0.108551	0.025513	0.175553	0.046599	-0.040004	0.025629	0.063181	-0.096766	0.009449	-0.017841	-0.026435	0.036751	-0.008081	-0.161132	-0.005122	-0.239285	-0.129438	-0.049554	0.062082	0.020295
y29	0.103112	0.149128	0.057147	-0.117003	0.107285	-0.138183	0.028651	0.026942	0.154281	-0.082785	-0.020392	-0.209643	0.212559	-0.032795	0.106712	0.055716	-0.04165	-0.237002	-0.03334	-0.019578	-0.064792	-0.061208	-0.063221	0.092095	-0.124603	-0.035534	0.03037	-0.046803	0.002221	0.019353	-0.065255	0.169023	-0.259406	-0.062681	0.157113	-0.046057	-0.136391	0.010262	-0.127044	-0.052216	0.050755	-0.138854	-0.217057	0.148677	-0.063919	-0.143721	0.113175	-0.13404	0.234225
x30	0.195161	-0.014976	-0.154839	-0.270972	-0.237538	0.266092	-0.10055	0.049307	0.120294	-0.005052	0.264981	-0.006277	-0.056553	-0.185861	0.019209	-0.053207	0.241317	0.051869	0.072376	0.082873	0.048367	-0.236926	0.115007	-0.087563	-0.066143	-0.125983	-0.063116	-0.057752	0.079157	0.159439	0.048205	0.028496	0.095965	-0.072385	-0.134321	0.01034	0.072694	0.011412	0.036058	0.11721	0.009686	-0.09401	0.071166	0.064932	0.154286	0.066922	0.035094	-0.058565	0.030011
y30	0.131159	0.229195	0.186225	-0.331947	0.15818	-0.110831	0.156887	-0.018947	-0.079507	0.188563	-0.013176	0.014278	0.069456	-0.076428	0.167667	0.1238	0.138557	-0.075507	0.013193	0.066172	-0.114474	0.176005	-0.001725	-0.181346	0.063261	-0.013861	-0.088209	-0.10852	0.007491	-0.241451	-0.019773	0.071695	-0.1141	-0.126686	-0.272416	-0.051996	0.184205	-0.068727	0.055361	0.018558	0.130772	0.003542	0.012734	-0.051108	0.090037	0.150631	-0.075926	0.135434	-0.113713
x31	0.223032	-0.240236	-0.131084	-0.036708	-0.112776	-0.112645	-0.01429	0.035308	-0.142588	0.064453	-0.075117	-0.13988	-0.060821	-0.001399	0.129309	-0.062977	0.061944	0.079041	0.046284	0.180673	-0.026408	-0.102261	0.247369	-0.154107	0.061149	0.152521	0.126861	0.030261	0.171681	-0.221588	-0.169636	-0.117005	-0.380077	0.092769	0.19424	-0.074572	-0.036666	-0.048822	-0.068254	-0.249472	-0.078092	0.204706	-0.073235	-0.095934	-0.072484	0.049009	-0.012188	0.04401	-0.069279
y31	0.165353	0.185594	-0.16389	-0.095279	0.068596	-0.155938	0.074659	-0.021231	-0.120847	0.1703	0.162613	0.054314	-0.083627	-0.042538	-0.038918	-0.033843	0.01958	-0.022429	-0.06228	-0.014933	-0.002536	0.081234	-0.059544	-0.102015	0.173382	-0.136159	-0.299814	-0.024989	-0.072553	0.060285	0.060246	-0.364572	0.242433	0.261016	0.314909	0.125664	-0.149647	0.067636	0.011681	0.016365	-0.177117	0.10969	0.101199	-0.040747	-0.099559	-0.152235	0.043727	-0.04266	-0.007449
x32	0.209464	-0.323666	0.059706	0.037198	0.023668	-0.276628	0.055706	0.128345	-0.332141	-0.014999	-0.258643	-0.345468	-0.043176	0.03389	0.178784	-0.11267	-0.09876	-0.062095	-0.074693	0.222146	-0.068834	0.080373	-0.091351	0.091443	-0.043321	-0.067428	-0.060682	-0.030799	-0.210443	0.115198	0.105448	0.032484	0.252529	-0.057314	-0.125545	0.053254	0.022623	0.074461	0.056752	0.163141	0.09735	-0.128407	0.020976	0.054118	0.018653	-0.042745	5.1e-05	-0.016817	0.057985
y32	0.188566	0.096178	-0.490449	0.199764	0.016889	-0.248375	-0.022662	-0.060614	-0.138414	0.202528	0.249503	0.085658	-0.23312	0.193164	-0.286497	-0.060945	-0.145613	0.012117	0.041922	-0.098015	-0.024193	0.015861	-0.064003	0.170234	-0.10727	0.088859	0.18409	0.052362	-0.014132	0.006024	-0.005656	0.186517	-0.06836	-0.151505	-0.153393	-0.058209	0.065326	-0.038878	-0.016002	0.00843	0.087645	-0.057938	-0.041444	0.023608	0.046231	0.05822	-0.012987	-0.000165	0.019623
x33	-0.088995	-0.000892	-0.079613	-0.047321	-0.194517	-0.03137	0.052814	-0.11549	0.081404	0.284473	-0.160625	-0.133961	0.06151	0.040072	0.13859	-0.215674	0.001699	0.102362	-0.040896	-0.365489	0.146482	-0.033554	0.033463	-0.011001	-0.014681	-0.045162	-0.057223	-0.067219	-0.095367	-0.037445	-0.045648	0.013746	0.052434	-0.021505	-0.149238	0.036698	0.035017	0.295875	-0.000127	-0.235193	-0.006821	-0.036052	-0.00114	-0.218561	-0.140484	0.080403	0.124884	0.125717	0.212406
y33	0.029742	-0.063195	0.088753	0.041053	-0.045763	0.062362	-0.034356	-0.255206	0.003319	0.078347	0.161171	-0.032571	-0.015819	-0.216456	0.0042	-0.062117	-0.159126	-0.231911	-0.036656	-0.010847	-0.202874	0.145047	0.200734	-0.164593	-0.112671	0.099013	0.094872	0.132088	-0.007433	-0.041466	0.13244	-0.039917	0.205983	0.033479	-0.05897	0.055075	-0.022595	-0.106337	-0.248636	-0.087206	-0.044976	-0.06756	-0.105129	-0.031547	-0.021797	-0.068413	0.169318	0.050768	0.035212
x34	-0.02053	0.102267	0.017392	0.017912	-0.094682	0.013337	-0.032311	-0.103317	0.063393	0.127058	-0.071957	-0.044764	0.027538	0.022455	0.014156	-0.142138	0.031381	-0.021451	0.324667	0.126472	-0.111327	0.148969	-0.055221	0.087056	0.001886	0.080104	0.031081	0.024802	-0.010739	0.213526	0.032498	-0.3046	-0.196377	-0.238552	0.026349	0.200378	-0.159623	-0.30327	0.253328	0.064355	0.057025	-0.006336	0.054085	0.179178	-0.067125	0.076413	0.043409	-0.038237	-0.040283
y34	-0.12043	-0.057666	-0.072956	-0.076814	0.084869	0.030519	0.029926	-0.001899	0.002202	0.032797	0.052695	-0.039735	0.013435	-0.002498	0.017365	-0.052548	-0.059345	-0.188019	0.046833	-0.022292	0.168908	0.131564	0.154724	0.059381	0.108809	-0.025004	0.131413	-0.149494	0.02388	0.050319	-0.014065	-0.067764	-0.085848	0.018272	0.089751	-0.053449	0.033773	-0.061796	0.126416	0.155449	-0.04055	-0.051248	0.097287	0.105771	-0.283254	0.162182	0.064234	0.029988	0.208625
x35	-0.015065	0.105233	-0.025408	-0.021643	0.088182	-0.042706	0.021984	0.090383	-0.122245	-0.097872	0.154471	-0.019412	0.027797	-0.033773	0.101377	-0.081796	-0.0349	0.10713	-0.563075	-0.159988	0.135177	-0.090684	0.16246	-0.044656	0.054555	0.126631	-0.053574	0.113165	0.008029	0.033339	0.343886	0.05507	-0.286773	0.031544	0.003224	-0.021725	0.097925	-0.178587	0.079631	0.25514	-0.035085	-0.008843	0.016756	0.041972	-0.091181	-0.099394	0.0042	0.049608	-0.011223
y35	-0.137279	0.003956	-0.064899	-0.077412	0.087065	-0.025699	0.043052	0.0041	-0.0145	-0.048499	-0.043408	0.007663	0.004175	-0.02041	-0.011508	-0.040205	-0.05376	-0.020259	0.07954	0.03673	0.231684	0.085468	0.046817	0.092254	0.078433	-0.111092	0.10328	-0.180624	0.043302	0.005769	-0.187541	0.015095	-2e-05	0.085483	0.045799	-0.166345	0.025999	-0.009224	-0.095687	0.156208	0.081876	0.129312	0.135707	0.114454	-0.129567	-0.019517	0.287376	0.00645	0.033805
x36	0.104015	0.034721	0.090926	0.059344	0.195036	-0.124928	-0.067153	0.079294	-0.069332	-0.194695	0.189678	0.126452	0.11486	-0.021623	0.115948	-0.202853	0.024398	0.094785	0.373747	-0.18914	-0.097474	0.010356	0.002134	-0.126229	-0.081933	-0.030207	0.009619	0.035337	-0.104234	-0.125623	-0.123092	0.043836	0.108748	-0.067159	0.294289	-0.296584	0.162625	0.000102	-0.069488	0.235354	-0.113327	-0.173447	0.032024	-0.051488	0.10956	6.4e-05	0.004697	0.10349	0.08221
y36	0.007744	0.066339	0.111857	0.048469	-0.041188	-0.022132	0.008526	-0.27157	-0.010959	-0.070823	-0.055492	0.082817	-0.0428	-0.287415	0.011355	-0.058468	-0.241997	0.24936	0.099128	0.038954	0.008359	-0.136969	0.052845	0.189942	-0.063396	0.140207	-0.248815	-0.043919	-0.019951	-0.198485	0.274648	-0.071826	0.011994	-0.195897	0.000879	0.045548	0.027348	-0.015806	-0.00311	-0.099078	-0.097139	-0.017134	-0.189008	0.13874	0.00811	-0.045079	0.065991	0.056293	0.134148
x37	-0.08797	-0.013272	-0.018784	-0.050513	-0.012731	-0.018035	-0.201184	-0.044127	-0.064892	-0.106894	-0.068654	0.021295	-0.195648	0.05353	0.050775	0.099457	-0.067688	-0.128233	0.045561	-0.08413	0.016571	-0.105589	-0.093461	-0.160945	0.062085	0.181687	-0.02339	-0.202916	0.024829	0.060356	-0.011047	0.03806	0.049462	0.024774	0.000827	0.001548	0.023731	-0.023912	0.052533	0.033891	0.036747	0.039829	-0.121995	-0.000286	0.018034	-0.062461	0.002352	-0.053036	0.007334
y37	0.035258	-0.068058	0.078396	0.083839	-0.13156	0.03708	-0.032575	0.092524	-0.026166	0.038882	0.078275	0.018339	-0.004717	0.058894	-0.01569	-0.028402	0.038087	-0.056314	-0.028328	-0.006271	-0.02466	-0.000258	-0.03313	0.042098	-0.042258	-0.018037	-0.10192	-0.117744	-0.016346	-0.079362	-0.025905	0.034335	-0.034148	0.018797	0.015389	-0.017153	-0.042636	-0.038796	0.040956	0.024582	0.003442	0.054052	-0.096289	-0.054365	-0.002318	-0.063247	0.077011	-0.051263	-0.056425
x38	-0.065459	0.002755	-0.027936	-0.043606	-0.008901	-0.016704	-0.16325	-0.033493	-0.13138	-0.068274	-0.12241	0.006721	0.1225	-0.04899	-0.24094	-0.014326	0.121261	-0.100344	-0.026065	-0.051837	-0.053667	-0.022631	0.111701	0.075272	0.067455	-0.166795	0.011659	0.1266	0.002994	-0.170417	0.122574	0.046325	0.04994	0.003492	0.012306	-0.048298	-0.084758	0.026051	0.08011	-0.074225	0.157416	0.046282	0.093324	0.093517	0.038279	0.014531	-0.008407	-0.046036	-0.043649
y38	0.030249	-0.052171	0.078804	0.082701	-0.132473	0.031049	-0.027615	0.093775	-0.021865	0.02702	0.058397	0.020863	-0.00169	0.054924	-0.032521	-0.035062	0.053425	-0.058045	-0.017451	0.000931	-0.013535	-0.014402	-0.005679	0.05778	-0.018971	-0.073618	-0.100276	-0.071689	-0.007727	-0.130763	-0.012467	0.031818	-0.032266	0.025156	0.014435	-0.046625	-0.035323	-0.05864	0.036773	0.030066	0.047171	0.013153	-0.072778	-0.078834	0.003481	-0.057989	0.125989	-0.081937	-0.064445
x39	-0.07925	0.002838	-0.019474	-0.045546	-0.008376	-0.008711	-0.184797	-0.037557	-0.086863	-0.08499	-0.093317	0.019599	-0.054634	0.012745	-0.07219	0.049043	0.013651	-0.13298	0.031309	-0.061464	-0.017998	-0.093459	0.012526	-0.050043	0.076053	0.02204	0.001081	-0.051029	-0.005385	-0.068926	0.052315	0.041664	0.065249	0.010373	0.01223	-0.008901	0.017529	-9.2e-05	0.063997	-0.018192	0.077873	0.000777	-0.017271	0.009331	0.013804	-0.002469	0.048946	-0.048632	-0.054757
y39	0.019895	-0.067002	0.086322	0.068144	-0.155764	0.022578	-0.042685	0.117083	0.009302	0.004334	0.096387	0.045215	-0.155245	0.083864	0.113669	0.018232	-0.040807	-0.065029	0.000633	-0.028976	-0.002715	-0.035663	-0.074402	0.001975	-0.015858	0.001097	-0.127655	-0.119204	0.018714	-0.063479	-0.022751	0.013449	-0.022348	0.027052	-0.02423	-0.032861	-0.097011	-0.031799	0.037559	0.049345	0.065471	0.051006	-0.062706	-0.066958	0.055278	0.041249	0.135835	-0.020331	-0.044281
x40	0.065435	0.028842	0.016837	0.046653	0.023234	0.051725	0.168892	0.029851	0.097619	-0.018291	-0.113336	0.068677	-0.103294	0.006816	-0.078126	0.062813	-0.048798	-0.077432	0.00378	-0.08667	-0.050139	-0.007414	0.065836	-0.022564	-0.038038	-0.038716	-0.043394	0.005996	-0.01978	0.000434	0.006276	-0.001217	-0.019883	0.007001	0.034323	0.00548	0.046432	0.015284	-0.024887	0.041595	0.003306	-0.061509	-0.042994	-0.006329	-0.102942	0.098794	0.035019	0.019621	-0.065361
y40	-0.012392	0.075606	0.088599	0.071445	-0.147437	-0.032049	-0.013137	0.090084	0.009405	-0.060365	-0.032809	0.082154	-0.103327	0.033829	0.160078	0.073103	-0.054791	0.006182	0.011908	-0.007675	0.098055	0.025826	-0.017134	-0.086441	0.002969	0.025347	0.097512	0.08687	-0.013886	0.10218	0.01162	0.007099	0.021884	0.008159	0.001705	-0.025811	-0.099118	0.017728	0.064347	0.036292	0.013684	0.034382	-0.080237	-0.06824	0.030741	0.061462	0.077661	-0.020801	-0.050823
x41	0.056249	0.020769	0.025549	0.043802	0.02524	0.05621	0.150893	0.034779	0.119546	-0.034876	-0.086728	0.074881	-0.261103	0.051296	0.084688	0.132361	-0.169797	-0.101358	0.033404	-0.124203	-0.023968	-0.042328	-0.061644	-0.137325	-0.063325	0.153932	-0.080508	-0.161837	-0.015504	0.138534	-0.064707	-0.038115	-0.056836	0.002793	0.001271	0.088901	0.104322	0.057117	-0.084974	0.110242	-0.090263	-0.039732	-0.15252	-0.008881	-0.098217	0.134154	0.112539	0.040721	-0.168829
y41	0.004321	0.067038	0.083134	0.090387	-0.13049	-0.040082	-0.006462	0.067921	-0.023631	-0.032235	-0.052932	0.061794	0.030522	0.016679	0.026685	0.030163	0.030429	0.029649	0.009878	0.012872	0.083515	0.04567	0.024361	-0.056613	-0.002006	-0.007252	0.118667	0.085036	-0.006823	0.083034	-0.003025	-0.005135	0.049732	0.001536	-0.012209	0.003187	-0.049409	0.005306	0.072558	0.033067	-0.017705	0.057993	-0.160737	-0.122056	0.010276	-0.010804	0.098682	-0.047797	-0.026111
x42	0.082702	0.016275	0.018649	0.054582	0.025004	0.02869	0.198105	0.038384	0.057679	-0.008962	-0.137863	0.07146	0.063524	-0.0469	-0.25246	-0.011707	0.0566	-0.042405	-0.033439	-0.050017	-0.056595	0.036004	0.139053	0.122801	-0.00821	-0.227817	-0.065407	0.17834	-0.008618	-0.09439	0.015173	-0.016684	0.034928	-0.021343	0.048398	0.018587	-0.03486	0.029002	0.067971	0.102624	0.04139	-0.034559	-0.127303	-0.027159	-0.107098	0.298847	-0.016404	0.136568	-0.141458
y42	0.005375	0.083268	0.086567	0.094113	-0.124777	-0.036743	-0.000113	0.06186	-0.03881	-0.045446	-0.067039	0.061788	0.039379	-0.000759	0.009278	0.040516	0.031392	0.055781	0.007053	0.002047	0.08828	0.040327	0.051998	-0.062099	-0.011661	-0.015027	0.130804	0.067426	-0.010153	0.095392	-0.025001	0.01811	0.053175	0.002816	-0.006051	-0.040683	-0.0111	0.035634	0.080456	0.017966	0.021572	-0.00534	-0.126601	-0.168916	-0.016179	-0.023695	0.131258	-0.079981	-0.014526
x43	-0.055283	0.091704	-0.027116	-0.013777	-0.093301	0.031357	-0.003582	-0.059338	0.059715	0.153026	-0.06191	-0.064292	0.017694	0.030923	0.066314	-0.189869	0.00181	-0.006703	0.171064	0.00449	-0.000556	0.075781	0.096703	0.123375	0.149529	0.07308	-0.117645	-0.001197	-0.129357	0.197794	0.093842	0.132379	-0.234363	0.116586	0.048837	-0.091691	0.035452	0.000758	0.21942	0.015232	-0.116896	-0.227098	0.01472	-0.202019	0.227229	-0.181071	-0.02707	0.033121	-0.18691
y43	-0.10383	-0.062454	-0.045599	-0.067766	0.01383	0.031072	0.040895	-0.044837	0.020769	0.065108	0.064243	-0.027213	0.0008	-0.064542	0.036796	-0.110287	-0.097368	-0.241762	-0.013683	-0.032747	0.149389	0.14833	0.227747	0.102654	0.194666	-0.030514	0.099237	-0.149864	0.045497	0.009987	-0.006492	0.039942	0.09696	-0.005366	0.009288	0.048441	0.029538	-0.015391	-0.045368	0.011724	-0.008899	-0.174119	-0.037093	-0.200913	0.112554	-0.019105	-0.31286	0.007595	-0.063512
x44	0.023253	0.113031	0.024019	0.022698	0.104266	-0.025029	0.020586	0.052639	-0.07692	-0.139253	0.146359	0.048422	0.047564	-0.031003	0.091191	-0.132628	-0.008031	0.020603	-0.211473	-0.077261	0.162972	-0.100923	-0.150747	-0.06093	-0.15812	-0.026804	0.192037	-0.091407	-0.014287	-0.148394	-0.196333	-0.301118	0.045438	-0.354898	0.089509	0.296059	-0.088939	-0.051033	0.101569	-0.141454	0.196906	-0.164044	0.078391	-0.201748	0.008319	0.02516	-0.032794	-0.055083	-0.089772
y44	-0.11917	0.016562	-0.029949	-0.062494	0.006728	-0.030901	0.056436	-0.052262	-0.014625	-0.038299	-0.066991	0.019226	0.002138	-0.116705	0.017569	-0.049194	-0.125419	0.030321	0.008799	0.000957	0.234292	0.070202	0.147076	0.165219	0.145952	-0.009872	0.032272	-0.172962	0.09833	-0.04269	-0.057377	-0.043818	0.071181	-0.169706	-0.008375	0.053305	-0.022049	0.024038	-0.255348	0.035106	0.077463	0.175942	-0.069238	0.119969	0.278983	-0.065932	-0.075157	-0.092966	-0.194679
x45	-0.033441	0.138397	0.010335	-0.005129	-0.03614	0.022294	-0.009013	-0.017757	-0.020214	0.012002	0.026241	-0.018174	-0.022217	-0.001014	0.030166	-0.061154	-0.015048	0.028303	-0.078775	0.130666	-0.053862	0.023397	-0.011179	0.065503	0.05978	0.080271	-0.019749	0.052944	-0.018075	0.094997	-0.087602	0.05841	0.028729	-0.012867	0.084872	0.019033	0.005339	0.088503	-0.129822	-0.008774	0.14533	0.064368	0.056933	0.001284	0.018108	0.066388	0.006861	-0.01504	0.026618
y45	-0.165578	-0.046878	-0.08121	-0.108583	0.031612	-0.005956	0.040752	0.096685	-0.045622	-0.001251	0.013818	-0.030806	0.048046	-0.05231	-0.0586	0.015323	-0.061611	0.067945	-0.076398	-0.050467	-0.073668	0.001582	-0.054997	-0.053367	-0.002061	-0.005559	-0.050035	0.04335	-0.033968	0.068603	-0.083907	-0.021421	-0.046994	0.064662	-0.045038	-0.012007	-0.094693	0.03485	0.147943	0.002679	0.003576	-0.02589	-0.158413	0.094978	0.272838	0.138297	0.108007	0.061358	-0.027734
x46	-0.017252	0.142478	-0.010486	0.010139	0.03722	0.02207	0.014855	0.027859	0.001017	0.007292	0.039617	0.001802	0.010433	0.05499	0.034374	-0.063196	0.039186	-0.005365	-0.06685	0.141742	0.006748	-0.00678	-0.014296	0.037024	-0.037129	0.009102	0.078354	-0.025869	-0.04353	-0.078419	0.010937	-0.031728	0.058561	0.070054	-0.056335	-0.062159	-0.037429	0.029867	0.085435	-0.069767	-0.17612	0.063905	-0.083492	0.09482	0.007651	0.031459	0.001387	0.053673	-0.040524
y46	-0.172298	-0.015344	-0.078933	-0.107047	0.036539	-0.014696	0.044661	0.097908	-0.048315	-0.024869	-0.020087	-0.0067	0.032577	-0.046024	-0.053688	0.008233	-0.05036	0.099193	-0.048327	-0.030608	-0.056546	-0.010873	-0.021181	-0.037666	-0.001505	0.025022	-0.029071	0.02476	-0.021492	0.043955	-0.111031	-0.002977	0.0116	0.038053	-0.058898	-0.005898	-0.080304	-0.011215	0.063804	0.047725	0.003744	0.055646	-0.103217	0.102421	0.199698	0.053489	0.129943	0.062887	-0.078095
x47	-0.051975	-0.024371	-0.040062	-0.003672	-0.231976	-0.054482	0.058479	-0.21922	0.040172	0.255667	-0.110583	-0.138224	0.074077	-0.067269	0.072111	-0.169905	-0.034436	0.01805	-0.041192	-0.234209	0.075141	-0.1181	-0.17194	-0.271274	-0.179446	-0.158024	0.082441	0.124458	-0.005152	-0.066046	-0.107446	0.009877	0.050413	0.025702	0.052066	-0.158234	0.034678	-0.128958	-0.06746	0.195874	-0.007411	0.167364	0.017302	0.315988	0.066509	-0.0296	-0.115681	-0.139368	-0.130897
y47	0.050111	-0.055483	0.102069	0.075771	0.05083	0.052768	-0.043389	-0.266071	-0.066012	-0.037701	0.198697	-0.044994	0.000145	-0.203592	-0.074164	0.008033	-0.104165	-0.289051	-0.052562	0.085414	-0.072801	0.101044	-0.062013	-0.229952	-0.082222	-0.033831	0.132358	0.156425	-0.035184	0.125162	-0.058435	0.03943	-0.100069	0.150147	-0.094117	-0.016688	-0.029968	0.046855	0.149544	-0.061056	0.062154	0.07483	0.093427	-0.093036	0.018996	0.043265	-0.008911	0.009603	-0.020077
x48	0.064442	-0.012515	0.044414	0.014709	0.202695	-0.159322	-0.033025	0.196413	-0.03785	-0.136705	0.195692	0.086283	0.129369	0.056127	0.126346	-0.166322	0.089428	0.018745	0.263957	-0.326422	-0.075693	0.08635	0.144426	-0.012603	0.091684	0.007606	-0.040501	0.023102	0.022348	0.142503	0.121762	0.019971	-0.037973	0.123583	-0.312187	0.196206	-0.084755	0.098703	-0.063459	-0.227003	0.093499	0.279577	-0.073742	0.151528	-0.048996	-0.031526	0.000205	-0.110221	-0.05101
y48	0.025668	0.066708	0.106857	0.07954	0.072017	-0.037431	-0.000497	-0.278173	-0.088199	-0.178862	-0.013458	0.069105	-0.019802	-0.205471	-0.022119	-0.092579	-0.140423	0.109221	0.113551	0.069991	0.162811	-0.141712	-0.197856	0.09025	-0.051695	-0.082731	-0.162664	-0.025531	-0.030854	-0.037926	-0.098296	0.141274	-0.203541	0.177805	-0.079471	-0.046758	-0.023179	0.184283	0.222787	0.001035	0.051868	0.097495	0.17109	-0.119734	-0.1393	0.047096	-0.129881	-0.083522	-0.073598
[truncated: 43 more columns]

## Sheet: S4 results PCs1,3,4 study 1
PC 1,3 and 4 pairwise comparrisons analysed via PERMANOVA tests
Bonferroni corrected P values
Cephalic type	Breed type	Aby	Ben	Egm	Osh	Sph	Bir	Dlh	Dsh	Mac	Nfc	Rag	Rub	Ash	Bom	Bsh	Drx	Esh	Per	Scf
Dolichocephalic	Aby		0.0171	0.0171	0.0171	0.0513	0.0171	0.0171	0.0171	0.0171	0.0171	0.0171	0.0171	0.0171	0.0171	0.0171	0.0171	0.0171	0.0171	0.0171
Dolichocephalic	Ben	0.0171		0.1539	0.0171	0.0171	0.0171	0.0171	0.3249	0.0171	0.1026	0.0171	1	0.0171	0.0171	0.0171	0.0171	0.0171	0.0171	0.0171
Dolichocephalic	Egm	0.0171	0.1539		0.0171	0.2394	0.0171	0.0171	0.3933	0.0513	0.0342	0.0171	0.3249	0.0171	0.0171	0.0171	0.0171	0.0171	0.0171	0.0171
Dolichocephalic	Osh	0.0171	0.0171	0.0171		0.0171	0.0171	0.0171	0.0171	0.0171	0.0171	0.0171	0.0171	0.0171	0.0171	0.0171	0.0171	0.0171	0.0171	0.0171
Dolichocephalic	Sph	0.0513	0.0171	0.2394	0.0171		0.0171	0.0171	0.0171	0.0171	0.0171	0.0171	0.0171	0.0171	0.0171	0.0171	0.3591	0.0171	0.0171	0.0171
Mesocephalic	Bir	0.0171	0.0171	0.0171	0.0171	0.0171		1	1	1	1	1	1	0.0171	0.0171	0.0171	0.0171	0.0171	0.0171	0.0171
Mesocephalic	Dlh	0.0171	0.0171	0.0171	0.0171	0.0171	1		0.1539	1	1	1	0.7524	0.0171	0.0171	0.0171	0.0171	0.0171	0.0171	0.0171
Mesocephalic	Dsh	0.0171	0.3249	0.3933	0.0171	0.0171	1	0.1539		1	1	0.3591	1	0.0171	0.0171	0.0171	0.0171	0.0171	0.0171	0.0171
Mesocephalic	Mac	0.0171	0.0171	0.0513	0.0171	0.0171	1	1	1		1	1	0.171	0.0171	0.0171	0.0171	0.0171	0.0171	0.0171	0.0171
Mesocephalic	Nfc	0.0171	0.1026	0.0342	0.0171	0.0171	1	1	1	1		1	1	0.0171	0.0171	0.0171	0.0171	0.0171	0.0171	0.0171
Mesocephalic	Rag	0.0171	0.0171	0.0171	0.0171	0.0171	1	1	0.3591	1	1		0.0684	0.0171	0.0171	0.0171	0.0171	0.0171	0.0171	0.0171
Mesocephalic	Rub	0.0171	1	0.3249	0.0171	0.0171	1	0.7524	1	0.171	1	0.0684		0.0171	0.0171	0.0171	0.0171	0.0171	0.0171	0.0171
Brachycephalic	Ash	0.0171	0.0171	0.0171	0.0171	0.0171	0.0171	0.0171	0.0171	0.0171	0.0171	0.0171	0.0171		0.0171	0.0171	0.0171	0.0171	0.0171	0.0171
Brachycephalic	Bom	0.0171	0.0171	0.0171	0.0171	0.0171	0.0171	0.0171	0.0171	0.0171	0.0171	0.0171	0.0171	0.0171		0.0171	0.0171	0.0171	0.0171	0.0171
Brachycephalic	Bsh	0.0171	0.0171	0.0171	0.0171	0.0171	0.0171	0.0171	0.0171	0.0171	0.0171	0.0171	0.0171	0.0171	0.0171		0.0171	0.0171	0.0171	0.0171
Brachycephalic	Drx	0.0171	0.0171	0.0171	0.0171	0.3591	0.0171	0.0171	0.0171	0.0171	0.0171	0.0171	0.0171	0.0171	0.0171	0.0171		0.0171	0.0171	0.0171
Brachycephalic	Esh	0.0171	0.0171	0.0171	0.0171	0.0171	0.0171	0.0171	0.0171	0.0171	0.0171	0.0171	0.0171	0.0171	0.0171	0.0171	0.0171		0.0171	0.0171
Brachycephalic	Per	0.0171	0.0171	0.0171	0.0171	0.0171	0.0171	0.0171	0.0171	0.0171	0.0171	0.0171	0.0171	0.0171	0.0171	0.0171	0.0171	0.0171		0.0171
Brachycephalic	Scf	0.0171	0.0171	0.0171	0.0171	0.0171	0.0171	0.0171	0.0171	0.0171	0.0171	0.0171	0.0171	0.0171	0.0171	0.0171	0.0171	0.0171	0.0171
F values
Cephalic type	Breed type	Aby	Ben	Egm	Osh	Sph	Bir	Dlh	Dsh	Mac	Nfc	Rag	Rub	Ash	Bom	Bsh	Drx	Esh	Per	Scf
Dolichocephalic	Aby		52.97	15.71	32.15	13.62	61.64	89.15	53.96	47.39	55.95	45.69	53.35	48.25	14.73	54.48	15.49	332.6	197.4	423.8
Dolichocephalic	Ben	52.97		9.816	102.3	23.8	13.62	13.44	8.657	13.96	9.808	21.16	2.11	103.6	43.73	62.55	59.64	357.9	192.7	357.4
Dolichocephalic	Egm	15.71	9.816		55.73	9.045	16.05	25.09	7.814	12.69	14.89	16.43	9.174	64.53	17.34	43.53	28.59	318	172.2	343.9
Dolichocephalic	Osh	32.15	102.3	55.73		44.52	113.1	145.6	117.7	109	107.4	98.12	101.5	101	72.26	105.1	54.02	345.3	248.5	350.1
Dolichocephalic	Sph	13.62	23.8	9.045	44.52		47.63	59.32	34.64	38.6	40.92	47.05	30.37	68.33	26.92	70.74	8.789	305.1	194.5	396.5
Mesocephalic	Bir	61.64	13.62	16.05	113.1	47.63		2.164	4.684	3.404	1.117	2.294	5.686	94.9	38.31	34.01	92.66	369.2	169.3	312.7
Mesocephalic	Dlh	89.15	13.44	25.09	145.6	59.32	2.164		9.249	5.265	0.5855	6.023	6.632	121.3	54.33	44.2	116.6	418	186.3	353.4
Mesocephalic	Dsh	53.96	8.657	7.814	117.7	34.64	4.684	9.249		3.226	3.747	7.61	3.856	104.7	33.27	47.13	78.35	454.4	215.7	441.7
Mesocephalic	Mac	47.39	13.96	12.69	109	38.6	3.404	5.265	3.226		1.651	2.737	8.607	63.51	21.33	23.43	67.9	297.5	133.8	307
Mesocephalic	Nfc	55.95	9.808	14.89	107.4	40.92	1.117	0.5855	3.747	1.651		3.223	4.743	76.72	31.61	28.78	76.3	294.6	133.9	270.3
Mesocephalic	Rag	45.69	21.16	16.43	98.12	47.05	2.294	6.023	7.61	2.737	3.223		12.21	58.2	23.26	16.27	75.87	265.3	118.2	238.2
Mesocephalic	Rub	53.35	2.11	9.174	101.5	30.37	5.686	6.632	3.856	8.607	4.743	12.21		103.3	41.63	52.88	70.87	373.8	191.1	341.8
Brachycephalic	Ash	48.25	103.6	64.53	101	68.33	94.9	121.3	104.7	63.51	76.72	58.2	103.3		17.95	20.85	55.69	131.7	65.21	312.8
Brachycephalic	Bom	14.73	43.73	17.34	72.26	26.92	38.31	54.33	33.27	21.33	31.61	23.26	41.63	17.95		19.78	27.29	232.3	115.6	345.9
Brachycephalic	Bsh	54.48	62.55	43.53	105.1	70.74	34.01	44.2	47.13	23.43	28.78	16.27	52.88	20.85	19.78		82.18	147.3	51.17	181.6
Brachycephalic	Drx	15.49	59.64	28.59	54.02	8.789	92.66	116.6	78.35	67.9	76.3	75.87	70.87	55.69	27.29	82.18		304.4	201.3	495.4
Brachycephalic	Esh	332.6	357.9	318	345.3	305.1	369.2	418	454.4	297.5	294.6	265.3	373.8	131.7	232.3	147.3	304.4		32.48	293.4
Brachycephalic	Per	197.4	192.7	172.2	248.5	194.5	169.3	186.3	215.7	133.8	133.9	118.2	191.1	65.21	115.6	51.17	201.3	32.48		171.8
Brachycephalic	Scf	423.8	357.4	343.9	350.1	396.5	312.7	353.4	441.7	307	270.3	238.2	341.8	312.8	345.9	181.6	495.4	293.4	171.8

## Sheet: S5 results PC1,PC3,PC4 study 1
PC 1 pairwise comparrisons analysed via Mann Whitney U tests
Bonferroni corrected P values
Cephalic type	Breed type	Aby	Ben	Egm	Osh	Sph	Bir	Dlh	Dsh	Mac	Nfc	Rag	Rub	Ash	Bom	Bsh	Drx	Esh	Per	Scf
Dolichocephalic	Aby		8.676e-09	0.006075	1	0.0006134	0.002332	2.388e-06	1.308e-05	0.06753	0.001208	0.7753	1.914e-08	1.883e-05	1	1	1	7.707e-26	1.709e-12	1.952e-11
Dolichocephalic	Ben	8.676e-09		1	3.67e-08	1	0.3483	1	0.5811	0.0329	1	0.008396	1	4.358e-19	2.154e-10	9.202e-12	2.954e-07	2.113e-29	4.663e-23	3.359e-23
Dolichocephalic	Egm	0.006075	1		0.002734	1	1	1	1	1	1	1	1	1.833e-13	4.616e-05	1.601e-06	0.0424	3.81e-26	1.157e-18	2.196e-18
Dolichocephalic	Osh	1	3.67e-08	0.002734		0.001006	0.0008924	8.085e-06	2.656e-05	0.03584	0.001547	0.4741	7.418e-08	0.005732	1	1	1	5.551e-20	4.163e-08	2.752e-07
Dolichocephalic	Sph	0.0006134	1	1	0.001006		1	1	1	1	1	1	1	1.565e-12	3.691e-05	2.64e-06	0.006723	3.924e-25	4.471e-17	1.427e-16
Mesocephalic	Bir	0.002332	0.3483	1	0.0008924	1		1	1	1	1	1	0.6706	1.555e-15	6.735e-06	3.83e-07	0.01509	1.938e-29	3.004e-21	5.55e-21
Mesocephalic	Dlh	2.388e-06	1	1	8.085e-06	1	1		1	1	1	1	1	6.555e-19	2.192e-08	6.053e-10	0.0001423	2.103e-30	1.335e-23	2.196e-23
Mesocephalic	Dsh	1.308e-05	0.5811	1	2.656e-05	1	1	1		1	1	1	1	5.719e-18	6.881e-08	5.006e-09	0.0003981	1.827e-30	3.578e-23	5.644e-23
Mesocephalic	Mac	0.06753	0.0329	1	0.03584	1	1	1	1		1	1	0.1003	4.517e-13	0.0006937	2.24e-05	0.3643	1.249e-27	1.537e-18	2.347e-18
Mesocephalic	Nfc	0.001208	1	1	0.001547	1	1	1	1	1		1	1	4.887e-14	2.668e-05	7.498e-07	0.02174	1.469e-26	6.999e-19	9.029e-19
Mesocephalic	Rag	0.7753	0.008396	1	0.4741	1	1	1	1	1	1		0.06406	5.242e-10	0.04134	0.001544	1	1.471e-26	1.225e-15	5.114e-15
Mesocephalic	Rub	1.914e-08	1	1	7.418e-08	1	0.6706	1	1	0.1003	1	0.06406		2.089e-18	4.856e-10	2.59e-11	8.265e-07	1.564e-28	2.288e-22	4.127e-22
Brachycephalic	Ash	1.883e-05	4.358e-19	1.833e-13	0.005732	1.565e-12	1.555e-15	6.555e-19	5.719e-18	4.517e-13	4.887e-14	5.242e-10	2.089e-18		0.001939	0.5941	7.037e-06	4.171e-16	0.1211	0.6938
Brachycephalic	Bom	1	2.154e-10	4.616e-05	1	3.691e-05	6.735e-06	2.192e-08	6.881e-08	0.0006937	2.668e-05	0.04134	4.856e-10	0.001939		1	1	1.195e-24	5.096e-10	3.065e-09
Brachycephalic	Bsh	1	9.202e-12	1.601e-06	1	2.64e-06	3.83e-07	6.053e-10	5.006e-09	2.24e-05	7.498e-07	0.001544	2.59e-11	0.5941	1		1	3.008e-20	4.224e-06	2.122e-05
Brachycephalic	Drx	1	2.954e-07	0.0424	1	0.006723	0.01509	0.0001423	0.0003981	0.3643	0.02174	1	8.265e-07	7.037e-06	1	1		1.472e-23	6.182e-12	2.287e-11
Brachycephalic	Esh	7.707e-26	2.113e-29	3.81e-26	5.551e-20	3.924e-25	1.938e-29	2.103e-30	1.827e-30	1.249e-27	1.469e-26	1.471e-26	1.564e-28	4.171e-16	1.195e-24	3.008e-20	1.472e-23		1.771e-06	5.247e-09
Brachycephalic	Per	1.709e-12	4.663e-23	1.157e-18	4.163e-08	4.471e-17	3.004e-21	1.335e-23	3.578e-23	1.537e-18	6.999e-19	1.225e-15	2.288e-22	0.1211	5.096e-10	4.224e-06	6.182e-12	1.771e-06		1
Brachycephalic	Scf	1.952e-11	3.359e-23	2.196e-18	2.752e-07	1.427e-16	5.55e-21	2.196e-23	5.644e-23	2.347e-18	9.029e-19	5.114e-15	4.127e-22	0.6938	3.065e-09	2.122e-05	2.287e-11	5.247e-09	1
U values
Cephalic type	Breed type	Aby	Ben	Egm	Osh	Sph	Bir	Dlh	Dsh	Mac	Nfc	Rag	Rub	Ash	Bom	Bsh	Drx	Esh	Per	Scf
Dolichocephalic	Aby		2341	2930	4821	3175	3256	2677	3071	3628	2795	4297	2390	2758	4475	4062	4742	520	1885	1961
Dolichocephalic	Ben	2341		3427	2431	4144	3737	3971	4088	3512	3520	3714	4739	1057	2066	1867	2409	210	765	716
Dolichocephalic	Egm	2930	3427		2862	4223	4364	4100	4609	4146	3875	4393	3529	1375	2489	2238	2938	302	947	937
Dolichocephalic	Osh	4821	2431	2862		3218	3171	2764	3127	3560	2815	4229	2476	3226	4836	4355	4450	1053	2470	2530
Dolichocephalic	Sph	3175	4144	4223	3218		4624	4970	5085	4451	4357	4734	4409	1774	2877	2651	3203	581	1368	1375
Mesocephalic	Bir	3256	3737	4364	3171	4624		4449	4992	4772	4278	5018	3819	1415	2718	2489	3243	207	932	918
Mesocephalic	Dlh	2677	3971	4100	2764	4970	4449		4992	4248	4218	4532	4169	1054	2308	2068	2810	117	698	682
Mesocephalic	Dsh	3071	4088	4609	3127	5085	4992	4992		4806	4754	5147	4222	1312	2623	2421	3162	221	884	862
Mesocephalic	Mac	3628	3512	4146	3560	4451	4772	4248	4806		4068	5325	3632	1711	3113	2805	3619	369	1217	1192
Mesocephalic	Nfc	2795	3520	3875	2815	4357	4278	4218	4754	4068		4304	3690	1316	2451	2191	2877	270	927	902
Mesocephalic	Rag	4297	3714	4393	4229	4734	5018	4532	5147	5325	4304		3935	2335	3842	3466	4256	603	1739	1757
Mesocephalic	Rub	2390	4739	3529	2476	4409	3819	4169	4222	3632	3690	3935		1123	2112	1922	2476	280	828	814
Brachycephalic	Ash	2758	1057	1375	3226	1774	1415	1054	1312	1711	1316	2335	1123		3058	3601	2527	1355	3533	3660
Brachycephalic	Bom	4475	2066	2489	4836	2877	2718	2308	2623	3113	2451	3842	2112	3058		4315	4098	589	2143	2190
Brachycephalic	Bsh	4062	1867	2238	4355	2651	2489	2068	2421	2805	2191	3466	1922	3601	4315		3675	967	2684	2735
Brachycephalic	Drx	4742	2409	2938	4450	3203	3243	2810	3162	3619	2877	4256	2476	2527	4098	3675		631	1818	1835
Brachycephalic	Esh	520	210	302	1053	581	207	117	221	369	270	603	280	1355	589	967	631		2689	2251
Brachycephalic	Per	1885	765	947	2470	1368	932	698	884	1217	927	1739	828	3533	2143	2684	1818	2689		4709
Brachycephalic	Scf	1961	716	937	2530	1375	918	682	862	1192	902	1757	814	3660	2190	2735	1835	2251	4709
PC 3 pairwise comparrisons analysed via Mann Whitney U tests
Bonferroni corrected P values
Cephalic type	Breed type	Aby	Ben	Egm	Osh	Sph	Bir	Dlh	Dsh	Mac	Nfc	Rag	Rub	Ash	Bom	Bsh	Drx	Esh	Per	Scf
Dolichocephalic	Aby		4.629e-12	0.0001787	4.431e-08	0.2337	2.779e-25	4.075e-27	6.067e-21	1.803e-23	1.422e-23	1.68e-27	3.268e-17	3.348e-13	2.46e-08	1.7e-27	0.001268	6.925e-31	6.35e-32	4.549e-32
Dolichocephalic	Ben	4.629e-12		0.01048	7.597e-25	2.664e-16	1.102e-05	2.632e-09	1	0.00297	3.647e-06	1.926e-07	1	1	0.4696	4.57e-10	5.629e-21	1.215e-21	1.892e-26	1.206e-31
Dolichocephalic	Egm	0.0001787	0.01048		7.177e-19	5.889e-10	3.411e-16	9.055e-20	3.164e-09	2.175e-13	2.915e-15	2.583e-18	1.06e-06	0.04108	1	1.689e-20	1.894e-13	1.163e-27	1.728e-29	4.97e-30
Dolichocephalic	Osh	4.431e-08	7.597e-25	7.177e-19		0.104	3.044e-31	1.646e-31	3.797e-31	6.618e-31	4.003e-29	6.279e-33	1.517e-27	9.071e-27	2.791e-24	2.44e-31	1	3.709e-32	2.185e-32	4.414e-32
Dolichocephalic	Sph	0.2337	2.664e-16	5.889e-10	0.104		4.498e-26	1.101e-27	3.942e-23	4.703e-25	8.105e-25	2.595e-28	1.171e-20	1.022e-17	1.274e-14	5.988e-28	1	2.87e-31	3.62e-32	4.414e-32
Mesocephalic	Bir	2.779e-25	1.102e-05	3.411e-16	3.044e-31	4.498e-26		1	0.0006721	1	1	1	0.218	8.405e-11	1.794e-15	1	7.979e-30	6.102e-14	9.693e-22	1.135e-31
Mesocephalic	Dlh	4.075e-27	2.632e-09	9.055e-20	1.646e-31	1.101e-27	1		5.397e-09	0.1087	1	1	7.537e-05	1.798e-15	1.926e-19	1	1.849e-30	9.916e-10	7.915e-19	1.709e-31
Mesocephalic	Dsh	6.067e-21	1	3.164e-09	3.797e-31	3.942e-23	0.0006721	5.397e-09		0.2634	5.184e-05	3.154e-06	1	0.01314	2.147e-07	5.043e-10	1.039e-28	7.772e-26	1.365e-30	5.112e-33
Mesocephalic	Mac	1.803e-23	0.00297	2.175e-13	6.618e-31	4.703e-25	1	0.1087	0.2634		1	1	1	3.052e-07	1.275e-11	0.02283	6.506e-29	2.677e-17	9.79e-25	5.129e-32
Mesocephalic	Nfc	1.422e-23	3.647e-06	2.915e-15	4.003e-29	8.105e-25	1	1	5.184e-05	1		1	0.04287	6.213e-11	1.588e-14	1	1.526e-27	2.039e-11	2.179e-19	8.022e-30
Mesocephalic	Rag	1.68e-27	1.926e-07	2.583e-18	6.279e-33	2.595e-28	1	1	3.154e-06	1	1		0.01719	1.693e-13	1.227e-17	1	1.389e-31	4.933e-13	8.061e-22	2.647e-33
Mesocephalic	Rub	3.268e-17	1	1.06e-06	1.517e-27	1.171e-20	0.218	7.537e-05	1	1	0.04287	0.01719		0.0657	5.107e-05	1.573e-05	2.009e-24	5.331e-20	6.05e-26	1.102e-31
Brachycephalic	Ash	3.348e-13	1	0.04108	9.071e-27	1.022e-17	8.405e-11	1.798e-15	0.01314	3.052e-07	6.213e-11	1.693e-13	0.0657		1	2.288e-16	1.051e-22	2.132e-27	1.997e-30	1.999e-31
Brachycephalic	Bom	2.46e-08	0.4696	1	2.791e-24	1.274e-14	1.794e-15	1.926e-19	2.147e-07	1.275e-11	1.588e-14	1.227e-17	5.107e-05	1		4.397e-20	1.512e-18	2.06e-28	1.305e-30	9.61e-32
Brachycephalic	Bsh	1.7e-27	4.57e-10	1.689e-20	2.44e-31	5.988e-28	1	1	5.043e-10	0.02283	1	1	1.573e-05	2.288e-16	4.397e-20		2.315e-30	3.153e-08	2.404e-17	2.43e-31
Brachycephalic	Drx	0.001268	5.629e-21	1.894e-13	1	1	7.979e-30	1.849e-30	1.039e-28	6.506e-29	1.526e-27	1.389e-31	2.009e-24	1.051e-22	1.512e-18	2.315e-30		2.458e-31	1.426e-31	2.945e-31
Brachycephalic	Esh	6.925e-31	1.215e-21	1.163e-27	3.709e-32	2.87e-31	6.102e-14	9.916e-10	7.772e-26	2.677e-17	2.039e-11	4.933e-13	5.331e-20	2.132e-27	2.06e-28	3.153e-08	2.458e-31		0.003535	2.51e-30
Brachycephalic	Per	6.35e-32	1.892e-26	1.728e-29	2.185e-32	3.62e-32	9.693e-22	7.915e-19	1.365e-30	9.79e-25	2.179e-19	8.061e-22	6.05e-26	1.997e-30	1.305e-30	2.404e-17	1.426e-31	0.003535		1.186e-28
Brachycephalic	Scf	4.549e-32	1.206e-31	4.97e-30	4.414e-32	4.414e-32	1.135e-31	1.709e-31	5.112e-33	5.129e-32	8.022e-30	2.647e-33	1.102e-31	1.999e-31	9.61e-32	2.43e-31	2.945e-31	2.51e-30	1.186e-28
U values
Cephalic type	Breed type	Aby	Ben	Egm	Osh	Sph	Bir	Dlh	Dsh	Mac	Nfc	Rag	Rub	Ash	Bom	Bsh	Drx	Esh	Per	Scf
Dolichocephalic	Aby		1911	2647	2474	3770	568	396	1101	746	521	537	1331	1696	2375	349	3055	106	38	1
Dolichocephalic	Ben	1911		2945	606	1427	2787	2210	4384	3278	2347	2821	4089	4442	3733	2080	860	876	468	21
Dolichocephalic	Egm	2647	2945		928	1862	1162	813	2105	1469	1034	1141	2268	2969	3842	733	1355	186	61	0
Dolichocephalic	Osh	2474	606	928		3676	78	44	180	118	88	73	376	393	638	44	4045	7	2	0
Dolichocephalic	Sph	3770	1427	1862	3676		500	349	888	605	420	465	988	1212	1586	312	4249	76	19	0
Mesocephalic	Bir	568	2787	1162	78	500		4092	3362	4476	4166	5171	3681	1958	1469	3828	121	1663	886	19
Mesocephalic	Dlh	396	2210	813	44	349	4092		2458	3601	3950	4807	2898	1399	1044	4631	60	2153	1145	20
Mesocephalic	Dsh	1101	4384	2105	180	888	3362	2458		4029	2736	3283	5026	3524	2700	2281	302	619	226	0
Mesocephalic	Mac	746	3278	1469	118	605	4476	3601	4029		3710	4613	4237	2473	1938	3397	205	1322	633	5
Mesocephalic	Nfc	521	2347	1034	88	420	4166	3950	2736	3710		4833	3075	1650	1308	3724	147	1665	881	15
Mesocephalic	Rag	537	2821	1141	73	465	5171	4807	3283	4613	4833		3789	1882	1461	4571	106	2027	1073	13
Mesocephalic	Rub	1331	4089	2268	376	988	3681	2898	5026	4237	3075	3789		3429	2868	2746	557	1031	511	18
Brachycephalic	Ash	1696	4442	2969	393	1212	1958	1399	3524	2473	1650	1882	3429		3820	1284	654	327	101	0
Brachycephalic	Bom	2375	3733	3842	638	1586	1469	1044	2700	1938	1308	1461	2868	3820		963	1068	275	114	1
Brachycephalic	Bsh	349	2080	733	44	312	3828	4631	2281	3397	3724	4571	2746	1284	963		55	2330	1272	19
Brachycephalic	Drx	3055	860	1355	4045	4249	121	60	302	205	147	106	557	654	1068	55		6	0	0
Brachycephalic	Esh	106	876	186	7	76	1663	2153	619	1322	1665	2027	1031	327	275	2330	6		3294	123
Brachycephalic	Per	38	468	61	2	19	886	1145	226	633	881	1073	511	101	114	1272	0	3294		270
Brachycephalic	Scf	1	21	0	0	0	19	20	0	5	15	13	18	0	1	19	0	123	270
PC 4 pairwise comparrisons analysed via Mann Whitney U tests
Bonferroni corrected P values
Cephalic type	Breed type	Aby	Ben	Egm	Osh	Sph	Bir	Dlh	Dsh	Mac	Nfc	Rag	Rub	Ash	Bom	Bsh	Drx	Esh	Per	Scf
Dolichocephalic	Aby		2.456e-06	1	5.672e-21	1.895e-05	1	0.01458	0.004389	5.286e-05	0.01838	1	0.1774	7.273e-13	8.705e-08	0.009372	1.261e-13	9.203e-28	5.318e-22	2.067e-26
Dolichocephalic	Ben	2.456e-06		0.01691	1e-27	1	0.0005076	1	1	1	1	0.006637	1	0.1011	1	1	0.02768	1.632e-22	7.437e-13	6.809e-30
Dolichocephalic	Egm	1	0.01691		1.271e-23	0.05708	1	1	1	0.2804	1	1	1	3.399e-09	0.0002473	1	3.518e-10	1.396e-25	3.36e-19	3.946e-27
Dolichocephalic	Osh	5.672e-21	1e-27	1.271e-23		1.78e-26	1.514e-23	1.624e-25	1.342e-27	9.091e-28	2.352e-23	6.806e-23	6.303e-24	3.679e-29	1.628e-27	1.66e-25	1.952e-29	1.956e-31	5.399e-31	1
Dolichocephalic	Sph	1.895e-05	1	0.05708	1.78e-26		0.002842	1	1	1	1	0.02887	1	0.03736	1	1	0.0101	3.102e-23	8.827e-14	5.982e-29
Mesocephalic	Bir	1	0.0005076	1	1.514e-23	0.002842		0.9562	0.6641	0.0115	0.8083	1	1	4.398e-11	7.221e-06	0.9454	7.409e-12	3.62e-27	9.888e-21	1.927e-27
Mesocephalic	Dlh	0.01458	1	1	1.624e-25	1	0.9562		1	1	1	1	1	4.815e-05	1	1	3.659e-06	9.396e-25	1.198e-16	1.354e-28
Mesocephalic	Dsh	0.004389	1	1	1.342e-27	1	0.6641	1		1	1	1	1	1.811e-06	0.1621	1	8.727e-08	1.084e-26	6.445e-19	1.907e-30
Mesocephalic	Mac	5.286e-05	1	0.2804	9.091e-28	1	0.0115	1	1		1	0.09345	1	0.01338	1	1	0.002235	1.957e-23	4.06e-14	4.329e-30
Mesocephalic	Nfc	0.01838	1	1	2.352e-23	1	0.8083	1	1	1		1	1	0.008504	1	1	0.002403	1.109e-21	3.266e-13	1.96e-26
Mesocephalic	Rag	1	0.006637	1	6.806e-23	0.02887	1	1	1	0.09345	1		1	4.087e-10	0.0001769	1	1.912e-11	2.943e-28	1.842e-21	2.729e-27
Mesocephalic	Rub	0.1774	1	1	6.303e-24	1	1	1	1	1	1	1		1.393e-06	0.09318	1	1.166e-07	1.167e-25	5.713e-18	1.982e-27
Brachycephalic	Ash	7.273e-13	0.1011	3.399e-09	3.679e-29	0.03736	4.398e-11	4.815e-05	1.811e-06	0.01338	0.008504	4.087e-10	1.393e-06		0.5627	6.736e-05	1	6.575e-18	8.402e-07	2.346e-30
Brachycephalic	Bom	8.705e-08	1	0.0002473	1.628e-27	1	7.221e-06	1	0.1621	1	1	0.0001769	0.09318	0.5627		0.8724	0.1153	2.968e-22	7.197e-13	2.515e-29
Brachycephalic	Bsh	0.009372	1	1	1.66e-25	1	0.9454	1	1	1	1	1	1	6.736e-05	0.8724		6.982e-06	1.991e-24	2.538e-16	1.181e-28
Brachycephalic	Drx	1.261e-13	0.02768	3.518e-10	1.952e-29	0.0101	7.409e-12	3.659e-06	8.727e-08	0.002235	0.002403	1.912e-11	1.166e-07	1	0.1153	6.982e-06		1.172e-17	6.347e-07	2.22e-30
Brachycephalic	Esh	9.203e-28	1.632e-22	1.396e-25	1.956e-31	3.102e-23	3.62e-27	9.396e-25	1.084e-26	1.957e-23	1.109e-21	2.943e-28	1.167e-25	6.575e-18	2.968e-22	1.991e-24	1.172e-17		0.0008135	1.836e-31
Brachycephalic	Per	5.318e-22	7.437e-13	3.36e-19	5.399e-31	8.827e-14	9.888e-21	1.198e-16	6.445e-19	4.06e-14	3.266e-13	1.842e-21	5.713e-18	8.402e-07	7.197e-13	2.538e-16	6.347e-07	0.0008135		1.91e-31
Brachycephalic	Scf	2.067e-26	6.809e-30	3.946e-27	1	5.982e-29	1.927e-27	1.354e-28	1.907e-30	4.329e-30	1.96e-26	2.729e-27	1.982e-27	2.346e-30	2.515e-29	1.181e-28	2.22e-30	1.836e-31	1.91e-31
U values
Cephalic type	Breed type	Aby	Ben	Egm	Osh	Sph	Bir	Dlh	Dsh	Mac	Nfc	Rag	Rub	Ash	Bom	Bsh	Drx	Esh	Per	Scf
Dolichocephalic	Aby		2712	3516	978	2895	4336	3391	3577	2974	3029	4764	3697	1735	2455	3310	1622	358	881	455
Dolichocephalic	Ben	2712		2988	361	4921	3087	4168	4344	4772	4010	3690	3905	3475	4644	4093	3302	796	1815	157
Dolichocephalic	Egm	3516	2988		517	3137	4077	3683	3952	3303	3218	4730	4017	1856	2610	3639	1713	346	898	214
Dolichocephalic	Osh	978	361	517		482	721	531	481	373	539	967	687	200	363	515	164	63	111	4493
Dolichocephalic	Sph	2895	4921	3137	482		3274	4356	4592	4959	4189	3888	4087	3408	4567	4323	3241	749	1732	246
Mesocephalic	Bir	4336	3087	4077	721	3274		3824	4106	3406	3389	5303	4175	1923	2723	3781	1802	392	981	354
Mesocephalic	Dlh	3391	4168	3683	531	4356	3824		5185	4478	4198	4462	4641	2762	3828	4805	2545	580	1367	246
Mesocephalic	Dsh	3577	4344	3952	481	4592	4106	5185		4748	4430	4896	5046	2780	3883	5225	2538	543	1308	207
Mesocephalic	Mac	2974	4772	3303	373	4959	3406	4478	4748		4278	4023	4213	3306	4391	4403	3104	731	1693	155
Mesocephalic	Nfc	3029	4010	3218	539	4189	3389	4198	4430	4278		3863	3984	2828	3753	4142	2691	664	1488	267
Mesocephalic	Rag	4764	3690	4730	967	3888	5303	4462	4896	4023	3863		4850	2320	3312	4452	2110	452	1109	519
Mesocephalic	Rub	3697	3905	4017	687	4087	4175	4641	5046	4213	3984	4850		2543	3545	4596	2350	519	1253	355
Brachycephalic	Ash	1735	3475	1856	200	3408	1923	2762	2780	3306	2828	2320	2543		3634	2754	4648	1172	2540	81
Brachycephalic	Bom	2455	4644	2610	363	4567	2723	3828	3883	4391	3753	3312	3545	3634		3730	3412	801	1787	188
Brachycephalic	Bsh	3310	4093	3639	515	4323	3781	4805	5225	4403	4142	4452	4596	2754	3730		2558	591	1378	227
Brachycephalic	Drx	1622	3302	1713	164	3241	1802	2545	2538	3104	2691	2110	2350	4648	3412	2558		1175	2489	66
Brachycephalic	Esh	358	796	346	63	749	392	580	543	731	664	452	519	1172	801	591	1175		3163	35
Brachycephalic	Per	881	1815	898	111	1732	981	1367	1308	1693	1488	1109	1253	2540	1787	1378	2489	3163		49
Brachycephalic	Scf	455	157	214	4493	246	354	246	207	155	267	519	355	81	188	227	66	35	49

## Sheet: S6 results pain PC study 2 
Pain PC pairwise comparrisons analysed via Man Whitney u tests
Bonferroni corrected P values
Cephalic type	Breed type	Aby	Ben	Egm	Osh	Sph	No pain	Pain	Bir	Dlh	Dsh	Mac	Nfc	Rag	Rub	Ash	Bom	Bsh	Drx	Esh	Per	scf
Dolichocephalic	Aby		0.1005	0.04423	1	0.008904	1	1	1	1	0.1439	1	1	1	1	0.4561	1	1	0.0002123	1	0.2342	0.001076
Dolichocephalic	Ben	0.1005		1	0.01143	1	1	0.04096	0.5533	1	1	1	1	0.006915	1	1	1	0.1005	1	0.00413	7.518e-06	5.392e-06
Dolichocephalic	Egm	0.04423	1		0.008904	1	1	0.0237	0.6282	1	1	1	1	0.002227	1	1	1	0.02776	1	0.001293	3.855e-06	4.313e-06
Dolichocephalic	Osh	1	0.01143	0.008904		0.003468	1	1	1	1	0.0202	0.09343	0.7122	1	0.3283	0.03003	0.2041	1	0.0001167	1	1	0.09343
Dolichocephalic	Sph	0.008904	1	1	0.003468		1	0.004505	0.06957	0.1248	1	1	0.669	0.0008937	1	1	1	0.01462	1	0.0004616	1.045e-05	4.823e-06
Mesocephalic	Dsh T2 (no pain)	1	1	1	1	1		1	1	1	1	1	1	1	1	1	1	1	1	0.9117	0.05556	0.0001923
Mesocephalic	Dsh T3 (pain)	1	0.04096	0.0237	1	0.004505	1		1	1	0.07493	0.519	1	1	0.9689	0.1439	0.9117	1	0.0002583	1	1	0.02565
Mesocephalic	Bir	1	0.5533	0.6282	1	0.06957	1	1		1	0.8576	1	1	1	1	1	1	1	0.003786	1	0.09343	0.0004616
Mesocephalic	Dlh	1	1	1	1	0.1248	1	1	1		1	1	1	1	1	1	1	1	0.002435	1	0.03509	0.0002342
Mesocephalic	Dsh	0.1439	1	1	0.0202	1	1	0.07493	0.8576	1		1	1	0.001861	1	1	1	0.03792	0.3748	0.001861	8.393e-06	4.313e-06
Mesocephalic	Mac	1	1	1	0.09343	1	1	0.519	1	1	1		1	0.1905	1	1	1	1	1	0.04423	0.0002848	2.472e-05
Mesocephalic	Nfc	1	1	1	0.7122	0.669	1	1	1	1	1	1		0.519	1	1	1	1	0.03792	0.1905	0.0005585	5.716e-05
Mesocephalic	Rag	1	0.006915	0.002227	1	0.0008937	1	1	1	1	0.001861	0.1905	0.519		0.4003	0.03792	0.134	1	0.0001923	1	1	0.01143
Mesocephalic	Rub	1	1	1	0.3283	1	1	0.9689	1	1	1	1	1	0.4003		1	1	1	1	0.134	0.002662	5.716e-05
Brachycephalic	Ash	0.4561	1	1	0.03003	1	1	0.1439	1	1	1	1	1	0.03792	1		1	0.3283	1	0.01143	6.337e-05	1.612e-05
Brachycephalic	Bom	1	1	1	0.2041	1	1	0.9117	1	1	1	1	1	0.134	1	1		1	0.4561	0.05151	0.0001291	1.165e-05
Brachycephalic	Bsh	1	0.1005	0.02776	1	0.01462	1	1	1	1	0.03792	1	1	1	1	0.3283	1		0.005353	1	0.4866	0.001552
Brachycephalic	Drx	0.0002123	1	1	0.0001167	1	1	0.0002583	0.003786	0.002435	0.3748	1	0.03792	0.0001923	1	1	0.4561	0.005353		5.154e-05	9.74e-07	1.381e-06
Brachycephalic	Esh	1	0.00413	0.001293	1	0.0004616	0.9117	1	1	1	0.001861	0.04423	0.1905	1	0.134	0.01143	0.05151	1	5.154e-05		1	0.1439
Brachycephalic	Per	0.2342	7.518e-06	3.855e-06	1	1.045e-05	0.05556	1	0.09343	0.03509	8.393e-06	0.0002848	0.0005585	1	0.002662	6.337e-05	0.0001291	0.4866	9.74e-07	1		0.1777
Brachycephalic	Scf	0.001076	5.392e-06	4.313e-06	0.09343	4.823e-06	0.0001923	0.02565	0.0004616	0.0002342	4.313e-06	2.472e-05	5.716e-05	0.01143	5.716e-05	1.612e-05	1.165e-05	0.001552	1.381e-06	0.1439	0.1777
U values
Cephalic type	Breed type	Aby	Ben	Egm	Osh	Sph	No pain	Pain	Bir	Dlh	Dsh	Mac	Nfc	Rag	Rub	Ash	Bom	Bsh	Drx	Esh	Per	scf
Dolichocephalic	Aby		132	121	225	101	221	268	295	264	137	177	209	255	188	154	184	296	60	229	144	77
Dolichocephalic	Ben	132		284	104	255	252	120	157	167	271	270	204	98	257	285	248	132	205	92	28	25
Dolichocephalic	Egm	121	284		101	232	264	113	159	178	305	278	215	85	269	304	271	115	178	79	22	23
Dolichocephalic	Osh	225	104	101		90	173	278	206	191	111	131	161	273	149	116	142	235	54	309	292	131
Dolichocephalic	Sph	101	255	232	90		202	93	127	135	223	229	160	75	222	234	213	107	289	68	31	24
Mesocephalic	Dsh T2 (no pain)	221	252	264	173	202		201	242	255	286	276	295	191	292	265	302	232	167	165	124	59
Mesocephalic	Dsh T3 (pain)	268	120	113	278	93	201		251	226	128	156	183	307	166	137	165	273	62	273	226	114
Mesocephalic	Bir	295	157	159	206	127	242	251		294	164	203	241	232	220	185	202	277	91	202	131	68
Mesocephalic	Dlh	264	167	178	191	135	255	226	294		178	220	271	205	235	200	220	240	86	181	118	61
Mesocephalic	Dsh	137	271	305	111	223	286	128	164	178		294	216	83	280	311	288	119	151	83	29	23
Mesocephalic	Mac	177	270	278	131	229	276	156	203	220	294		260	141	303	299	295	173	199	121	63	39
Mesocephalic	Nfc	209	204	215	161	160	295	183	241	271	216	260		156	270	238	270	186	119	141	70	47
Mesocephalic	Rag	255	98	85	273	75	191	307	232	205	83	141	156		152	119	136	275	59	275	203	104
Mesocephalic	Rub	188	257	269	149	222	292	166	220	235	280	303	270	152		291	308	185	185	136	87	47
Brachycephalic	Ash	154	285	304	116	234	265	137	185	200	311	299	238	119	291		279	149	202	104	48	35
Brachycephalic	Bom	184	248	271	142	213	302	165	202	220	288	295	270	136	308	279		169	154	123	55	32
Brachycephalic	Bsh	296	132	115	235	107	232	273	277	240	119	173	186	275	185	149	169		95	243	155	81
Brachycephalic	Drx	60	205	178	54	289	167	62	91	86	151	199	119	59	185	202	154	95		46	10	13
Brachycephalic	Esh	229	92	79	309	68	165	273	202	181	83	121	141	275	136	104	123	243	46		275	137
Brachycephalic	Per	144	28	22	292	31	124	226	131	118	29	63	70	203	87	48	55	155	10	275		140
Brachycephalic	scf	77	25	23	131	24	59	114	68	61	23	39	47	104	47	35	32	81	13	137	140

## Sheet: S7 xy coordinates study 1
breed	x1	y1	x2	y2	x3	y3	x4	y4	x5	y5	x6	y6	x7	y7	x8	y8	x9	y9	x10	y10	x11	y11	x12	y12	x13	y13	x14	y14	x15	y15	x16	y16	x17	y17	x18	y18	x19	y19	x20	y20	x21	y21	x22	y22	x23	y23	x24	y24	x25
Abyssinian_1	375	144.55	393.2	126.35	375.24	158.21	360.63	126.35	354.64	121.08	368.05	123.96	361.35	115.57	360.39	128.27	398.95	119.41	385.78	124.91	392.01	115.81	395.6	128.03	373.08	132.58	377.64	132.34	369.25	135.93	380.99	135.21	375.24	140	375	143.36	381.23	146.71	386.5	151.02	369.25	146.95	364.94	151.02	340.27	121.32	334.04	94.256	337.4
Abyssinian_102	212.07	295.57	253.76	208.66	215.58	320.68	157.81	218.2	129.18	202.63	176.9	221.22	157.31	195.09	155.3	231.77	274.36	189.57	232.66	215.19	249.24	186.05	262.8	220.71	201.52	262.91	219.1	258.89	193.48	268.44	228.14	265.42	211.06	284.51	213.07	294.06	227.14	296.57	243.21	300.09	194.99	299.08	177.91	306.12	85.473	205.14	53.825	132.3	25.693
Abyssinian_103	327.35	190.99	337.23	149.43	329.09	196.23	298.28	160.18	286.94	155.53	306.13	161.05	298.28	150.59	297.7	165.41	345.66	140.13	330.83	155.24	334.32	141.87	342.75	153.79	321.24	179.66	329.67	177.33	317.46	182.56	333.16	177.33	325.89	186.34	326.47	188.96	334.9	188.38	342.46	186.92	321.24	191.58	313.1	193.61	261.65	143.32	249.15	123.85	243.34
Abyssinian_105	306.4	224.83	328.34	183.88	306.4	227.46	283.59	183	271.3	178.03	292.36	186.51	283.59	176.57	281.83	188.85	338.58	178.91	320.73	186.51	329.8	177.45	333.02	188.56	302.31	216.35	311.08	216.06	298.21	217.23	314.3	216.93	306.4	222.2	306.4	224.83	311.67	224.83	316.64	224.83	297.33	224.25	291.48	224.83	249.95	150.24	243.51	128.01	241.76
Abyssinian_106	1007.2	527.94	1114.6	421.83	1011.9	562.43	963.44	403.93	939.57	366.79	988.64	404.59	968.75	365.46	952.17	409.9	1152.4	391.33	1078.2	418.52	1117.3	378.06	1127.2	427.8	987.98	476.21	1026.4	476.88	978.03	485.5	1040.4	490.14	1006.6	513.35	1007.9	524.62	1028.4	533.25	1057	542.53	991.3	528.6	972.73	529.93	911.05	319.04	879.22	232.83	871.93
Abyssinian_108	167.77	275.64	225.16	189.3	188.86	304.58	138.83	204.02	114.3	191.26	149.13	205	130.98	182.43	128.52	215.79	245.27	170.66	200.63	189.79	219.76	166.74	228.59	199.6	145.2	240.32	163.35	238.35	142.75	248.66	178.56	240.32	162.37	262.88	166.79	274.16	193.28	277.6	219.76	281.52	155.01	285.45	138.83	288.39	102.04	160.85	81.434	122.1	52.492
Abyssinian_11	67.125	98.75	76.25	87.875	67.625	105	59.625	87.125	55.875	83.625	62.375	86.875	59.625	81.875	58.75	89.375	80.75	84	72.125	87.25	76.75	81.875	78	89.75	65.25	92.375	68.5	92.25	64	94.125	71.375	93.875	67.625	95.625	67.25	98.375	72.375	99.75	75.375	101.125	62.75	99.25	58	100.75	48.375	83.625	44	69.5	45
Abyssinian_110	124.61	153.36	140.28	108.14	124.01	162.71	90.244	115.98	78.789	108.45	101.1	115.98	89.942	108.14	89.942	118.7	148.72	96.69	130.94	111.16	139.08	100.91	144.5	108.45	118.28	138.59	127.62	136.78	113.76	141.91	131.84	138.89	123.4	148.24	124.01	153.06	132.14	153.06	139.98	152.16	116.47	156.07	106.82	156.98	50.755	103.92	31.764	68.052	28.448
Abyssinian_111	357.92	208.97	376.73	171.09	357.38	214.97	339.66	170.27	331.21	164.55	348.38	172.18	340.75	164	339.93	174.36	384.63	165.91	369.91	173.81	377	166.18	379.73	174.63	356.29	198.89	364.73	198.89	353.83	200.25	367.73	200.25	359.01	205.16	358.47	208.97	363.37	209.52	367.73	209.79	351.92	208.97	346.2	208.97	306.68	141.38	302.86	114.12	306.68
Abyssinian_113	354.27	188.25	372.54	159.27	354.53	197.64	336.78	162.4	328.43	155.09	343.04	162.4	335.74	152.22	335.21	164.49	378.28	151.7	363.41	161.36	369.67	150.4	374.11	161.1	349.83	174.93	357.14	173.63	346.96	177.54	359.49	176.76	354.01	181.72	354.01	185.9	361.06	188.25	369.93	189.03	348	188.51	342.26	190.07	313.03	147.52	304.15	123.77	303.89
Abyssinian_114	275.25	179.75	299	141.5	285.75	183.5	259	144.75	253	134.25	256.25	140	260	134.75	256.75	147	306	130	285.5	143.25	295	129.25	298.75	144	264	165.75	273	164.25	263	168	277.75	166.75	272.5	173.5	275.25	178.75	285.75	179.75	295.25	179.25	273.5	181	269.5	180.5	275.5	93.25	249.5	86.5	223.75
Abyssinian_115	311.25	162	335.25	127.5	311	176.75	288.5	125	280	117	298.5	126.75	289.75	112.5	287.75	130	345	119.25	326.25	129.25	335.25	115.75	339.5	132.5	306.25	144.5	315	144.75	302	148	319.75	148.25	311.25	156.25	311.25	160.5	321	166	328	168.5	303.5	163.75	295.25	165.5	255	111	243.75	84	241.5
Abyssinian_116	166.667	174	192.333	132.333	170.333	190.667	136.667	137.333	124.333	128	148.333	135.667	134.333	120.333	134.333	142	204	119.667	180.333	133.333	192	115.667	199	137	156	150	170.333	149	154.333	156.333	177.667	154	166	164.667	167	172.667	179	176	188	178.667	158.667	177.333	149.333	181.333	100.667	132.333	81.667	96.667	73.667
Abyssinian_117	153.333	217.667	172.667	179	152.667	223	128	181.333	117.333	171	137	179.333	127.667	168	127	185.667	180.333	168	164	180.333	171.333	169	178	182.333	147.667	203	156.667	202.333	143.333	205.667	162.667	205	152.667	211.667	153.333	217	159.667	217	164.333	218.667	147.333	218.667	141.667	219	92	160.333	80.333	136.333	73.333
Abyssinian_119	93.75	168.75	117	131.25	94.5	180.5	73.25	130	63.5	122	81.5	134.25	74	119.75	72	134.75	126.25	124	108.25	135.25	116.75	122.25	120.25	136	90.25	154.25	96.75	154	87.75	157	102.5	157.5	94.75	162	94.5	167.5	102.25	169.5	109.5	170.75	86.25	168.5	78	169.75	45.75	113.5	40.25	80.5	44.5
Abyssinian_12	151.75	181.25	172	150.75	153.75	190.5	133	149.75	123	145	141.25	152.75	133	141.25	132	155	180.75	142.75	164.5	152.5	170.75	140	176.5	153.25	145.75	168.25	153.5	167.75	144.25	170.75	159.25	171.5	151.25	176.25	153.25	180.75	161.5	183	166.75	184.25	145.25	183.25	139	184.25	111	146.75	101.5	115.75	95
Abyssinian_120	113.5	174.25	128.75	148	111.5	181	97.5	145.25	91	138.5	104.75	147.5	98.5	138	96.75	148	135.75	141.5	123	149.25	129	140.5	132	151	112.667	161.5	118.833	161.833	108.5	164.667	121.667	165	114.5	170.167	114.167	173.167	117.333	174.333	122.667	175.333	108.5	174.167	102.167	174.667	70	122.667	64.333	101.5	70.167
Abyssinian_122	248.333	90.667	257.667	63.667	249.333	96	230	68.667	221.667	64.333	237	69.333	229.667	60.667	231.333	72.333	263.333	56.333	251	64.333	255.333	56.333	260.667	66.333	241.667	79.333	249	78	240	83.333	253	81	247.667	85.333	248.333	89	255.667	89.667	259.667	90	242.333	92	236.667	94.667	207.667	59.333	197	44	197
Abyssinian_123	247.667	206.667	271.667	165.333	246.333	219.667	217.667	164.667	204.667	154.667	230	166.333	217.667	149.333	216.333	169.333	283	154	262	166.667	271.333	152.333	277	168	239	184.333	251.333	184.667	234.333	190.333	257.667	189	247	198.667	247	205.667	256	209.667	264.333	212	237.333	208.667	226	211	180.667	153	161.667	118.333	156
Abyssinian_124	144.5	187.25	164.75	156.75	144.5	196	127.75	154.25	118.25	145.5	136	158.75	128.5	145.5	126.25	159.5	173.75	149.75	157.5	157.75	164.5	149.25	168.75	160.5	140.5	172.25	148.75	172.75	137.25	175.5	153	176.5	144.5	182.5	144.75	187	152	189	157.75	190.25	137.5	188	129.25	187.75	101.5	142	92.75	117.75	89.25
Abyssinian_125	312.333	163.667	337.667	119.667	312.667	176	281.333	122	269.667	108.667	293.333	120.333	282	104	281.667	125.333	346.333	103	325.667	117.667	335	101.667	342.333	121.667	305	143	317.333	142.667	301	148.333	323.667	147	310.667	156.667	313	163	321	165.333	329	165.333	303	165.667	292.333	168	239	106	221.667	67	218.667
Abyssinian_126	146.5	176.25	164.75	147.5	146.75	182.75	128.5	146.75	120	139	137	147.25	128.5	136.75	127.75	150.5	172	139.5	156.75	149.25	164.5	138.25	168.25	150	143.5	163.75	151.5	164	139.75	166.75	155.25	167	147	172.75	146.5	176.75	154.25	178.25	159.75	179.5	141.25	177.25	134	178.25	101.25	129	93.25	110.25	89
Abyssinian_128	67.5	155	96	117.5	81	169	62	117.5	54.5	111.5	64.5	117	60.5	107	57	124.5	107	106.5	85	118	93.5	102	100	118	57.5	138.5	66.5	137	55.5	141.5	71.5	139	65	147	67.5	154	88	156.5	104	148	62.5	158	59.5	155.5	61.5	89.5	53	62	46.5
Abyssinian_129	170.667	212	198.667	180.667	170	222.333	151.333	173.333	143.667	163.333	164	176.333	155.333	162.667	150.667	176.667	208.333	171	188.667	179.333	198	170	201.667	181.667	168	194.667	178.667	195.667	164.667	197.333	183.667	200.667	171.667	206	171.333	211.333	179.667	214.333	186	218.333	160	211.333	150.333	212.667	120.667	152.667	116	122.333	118
Abyssinian_13	180	86.625	192.875	68.75	182.125	94.75	167.5	70.25	161.75	67.625	173.125	71.125	167.375	64.125	167.875	72.875	198.125	64.25	187.5	70.375	192.125	63.125	194.625	72	177	79.125	181.75	79	175.5	81.375	184.75	80.125	180.375	83.375	180.25	86.5	184.375	87.375	188.875	88.875	175.875	88.625	171.625	89.75	152.375	64.375	147.625	45.625	145.625
Abyssinian_135	163.333	255.333	193.667	192	164.667	274.667	116	202.667	96.667	189	134	204.667	114.333	181.333	112.667	209.667	209	174.667	176.667	196.667	190.333	173.667	200.667	197.667	150.333	229.667	166.333	228	145	236.333	176	231.667	162.333	250	163	255.667	175	257.667	188	258.667	146.333	262	131.667	267.333	59.667	186.667	35	139.667	21.333
Abyssinian_136	141.333	151	170	125.333	139.667	157.667	131.667	115	124.333	104.667	140	118	133.667	105.333	127	117.667	180.333	118	160.667	125	168.667	116.667	172	130	140.667	138.333	148.333	141.333	137.333	140.333	153.333	143	143.667	148.333	141.333	151.667	148.667	154.333	153.667	155.667	135.333	149.667	129	148.333	109.333	87	107	62.667	108
Abyssinian_137	878	491	923	375	868	540	785	381	744	356	816	383	779	343	781	395	948	338	896	386	919	339	936	384	865	438	896	436	857	454	910	449	880	476	880	493	901	499	923	504	844	505	800	510	626	330	598	231	615
Abyssinian_138	290.333	180.667	318	151	294.667	187	279.333	142.333	274	130	286	146.333	281.333	133	276.667	144.667	329	140.667	308.333	149	317	139.333	322.333	153.667	281.667	167.333	290.333	168.667	278.667	169.333	298.333	171	290.333	177	290.667	181.333	299.667	183.333	310	184.333	286.333	179.667	281.333	179.333	279.667	97.667	265.333	79.333	250.667
Abyssinian_139	173.667	157.333	192.667	126.333	176	167.667	155.333	129.333	146	124	162.333	130.667	154.333	123	154.333	131.667	202.667	118.333	184.667	128.333	191.333	118.333	196.667	128.333	168	143.667	176.667	143	165.667	147	182.333	145.667	174.333	152	174	157	182	158.667	189.667	160	170	160.333	165	162	131.667	125	115.667	100.333	106.333
Abyssinian_14	199	155.5	218.5	129.333	199.167	164.333	184.5	126.833	178.833	121	191.833	128.667	186.667	119.333	184.167	130	225.833	122.5	211.833	130.5	218.333	121.167	221.667	131.5	195.333	143.167	201.667	143.167	193.167	146.333	204.667	147	199.167	150.167	200	155	205	156.333	211.333	157.333	194.5	156.333	188.833	156.667	172	103.5	170	86.667	165
Abyssinian_141	177.5	331.5	226.5	257.5	176.5	343	133.5	254	111	232	151	255	133.5	226.5	130	259	247	233.5	206.5	256	228	232	235.5	262.5	164.5	301	186.5	301.5	156	306.5	196	307.5	178.5	321	178	331	194	333	206	335	159.5	331	145	332.5	76.5	200	53.5	153.5	35
Abyssinian_142	196	223.5	245.5	203.5	188.5	237.5	191.5	172.5	187	155	204	180	205	158	187	174.5	262.5	193	234	196.5	251	184	251	208.5	199.5	200.5	211	205	194.5	202.5	215	213	200.5	216.5	197	222.5	208.5	233	215.5	240	189	222.5	180	220	173	145.5	178	106.5	187
Abyssinian_143	303	246.333	335.333	185.333	292.333	267	258.333	174.333	241	152.333	276.667	174.333	262.667	149	255	180	351.667	162	325	186	336.667	164.333	344	187.667	302.667	214.333	322.333	215	296.333	219.333	327	222.333	307	236.667	304	245.333	311	250	318	253.333	287.333	247	268	247	177	131	161.667	75	182.667
Abyssinian_144	190	152	207.667	110.667	189.667	165	157	118	140.333	107	168.667	115	157.333	103.667	157	121	216	96.667	196.667	113.667	204	97.333	213	114	183	133.667	194	133	178	139	199	137.667	189	145	190.667	152	198	151.667	206	153	182	154.667	171	157.667	102.333	98.333	92.333	65.333	96.333
Abyssinian_145	290	248.5	328	217	285.5	266.5	271.5	206	260.5	191.5	283	207.5	273	189.5	268	209	345.5	209.5	315.5	215.5	330	202	332	221.5	290	221	300.5	222.5	284	226.5	308.5	230.5	292	237	291	245.5	300.5	255	312.5	263.5	284	248.5	268	251.5	235.5	197.5	231	147	239
Abyssinian_146	172.667	249	201	192	175.667	264.667	127.333	205	107.667	191.667	142.333	204	125.333	187	127.333	208.333	214.667	172.333	184.333	195.333	195.667	173.667	205.667	192.333	159.333	225.667	177	222.333	156	232	184.333	228	171	240.333	174.333	248.333	185	250	197.667	250.333	160.333	254	144.667	259.667	70.333	187.667	49.333	141.667	44.667
Abyssinian_15	240	320	305	218	241	366	168	217	134	194	197	221	166	176	168	235	333	191	277	222	305	176	320	228	232	267	256	263	219	282	270	278	243	298	243	314	272	326	294	331	215	324	183	331	71	203	27	112	21
Abyssinian_16	404.167	128	422.667	108.167	403.333	134.167	393.333	103	389.167	97.833	400.333	104.833	396.167	98.667	393.333	105.167	429.5	104.333	416.667	108.333	422.667	104	424.333	109.5	402.833	118.667	408.833	119	400.667	120.667	411	121.667	404.833	123.667	404.333	127.5	409.333	129	413.667	130.833	399.667	128.833	393.5	128.5	376.5	91.833	375.167	72.333	378
Abyssinian_164	214.667	234.167	230.5	214.5	217.667	235.833	205.5	211	200.5	204.833	210.833	212.833	207	205	204.667	212.5	236.5	209.833	224.667	214.5	231	209	232.5	216.667	211.5	226.667	216.667	227.167	210	228.5	219.167	229.833	215	231.833	214.667	234.167	218.833	234.667	222.833	234.667	213	232.833	210.167	231.5	197.5	192.5	192.667	179.167	190.333
Abyssinian_165	130	191.5	144.25	143	135.75	197.75	97	156	84.5	150	105.75	157.75	94.25	149	96.25	158.25	152	130.75	134.25	148.5	141.25	136	147.25	144.25	117.75	179	130	176	116	184	135.5	178	128	188.5	129.5	192.25	136.25	191.5	144	188	126.25	195	119	196	72.25	146.5	46	122.75	27
Abyssinian_166	52.833	82	68.833	62.667	52.333	88.333	43.167	60.167	38.833	54.833	48.5	62.5	45.333	53.833	42.333	63.333	76.333	57.833	62.833	63.667	68.667	55.333	70.667	65.833	49.667	73.167	55.833	73.667	47.667	74.5	56.667	76.167	52.333	79	52.833	82.167	57.667	83.333	62.5	85.5	49.333	82.833	44.167	84.167	32.833	51.333	29.167	29.167	31
Abyssinian_168	72.667	152.667	120.333	122	72.667	174	64	111	55.667	102.333	72.667	113	64.667	98	58.667	116.667	133.333	117	105.667	121.333	123.333	109.333	118.667	128.333	68.333	128.333	80.667	130.333	65	134	86	136.333	73.667	142.333	73	149.667	81.333	157	98	167.333	64	154.333	53.667	158	47.333	101	51.333	67.333	58.333
Abyssinian_169	147	193.667	178.667	138.667	142.667	204	114	131.667	99	120.667	128	140.333	115.667	119.333	112.667	141	193.667	127	164.333	143	179.667	126	184	146.333	140	171	156.667	171.667	138	177.667	161	177.333	148	185.333	146.667	193	154.333	196.333	160.333	199	136	194.667	125	195.667	57.333	106	41.333	52	48
Abyssinian_17	90.167	185.167	105.167	155	91.167	191.5	72.333	157.167	64.333	152.167	79.167	160.833	72	150	71	161.167	113.167	148.667	99.333	157.667	105.333	148.333	109	157.833	84.5	174.333	91.5	174.333	82.5	177.167	95.667	176.833	89.167	180.5	89.667	185.333	95	186.333	100	186.667	86	186.5	79.333	187.5	47.667	145.5	42.167	123.833	41
Abyssinian_172	634.5	229.5	659.5	161.5	637.5	244	587.5	173	568.5	166	603.5	173	585.5	154	587	181	672	144	641	168	652	143.5	667	165.5	620	202	635.5	200.5	613.5	211.5	647	206.5	630.5	219	634	228	643	227.5	654.5	230	622.5	231.5	609.5	239	533	159	507	115.5	504
Abyssinian_173	280.333	92	289.833	75	280.833	100.167	267	78	261.167	74	272	76.5	265.667	70	267.167	80.833	293.5	69.167	284.333	75.167	288.167	67	292.333	77	277.167	83	281	82.333	275.333	86.167	283.5	84.333	280.333	87.333	280.333	91.167	284.667	93.167	289.5	94.5	276.5	94.333	272.167	96.667	248	70.667	242.833	54.667	243.5
Abyssinian_175	120.75	114.25	139	84.75	122.75	125.75	102.5	85	92.5	79.75	110.5	86	101	75	101	90	146.75	74.75	130.75	87	137.5	73.5	143.25	88.25	116.25	102	124	102.25	114	104.75	128.5	104.5	120	108.75	121.25	114	127.75	114.75	135.25	116.75	115.25	115	106.25	117.25	74.75	77.5	64	46.25	66
Abyssinian_176	133	169	169	126	139	178	113	119.5	102	106.5	125	123.5	117.5	103.5	109.5	125	182	114	155	125	166	109	175.5	131	126	151.5	138	150.5	122	154.5	143.5	156	132.5	161.5	134	169	147.5	170	159	170.5	125.5	167.5	117	166	90.5	88.5	79	51.5	66.5
Abyssinian_177	74.5	108.25	85.125	97.25	74.625	116.5	65.125	97.125	60.5	93.875	70.375	96.625	65.75	91	65.5	98.375	89.375	93.5	79.875	96.625	84.625	91	86.75	99.25	72.5	102	76	102.125	71.5	103.625	78.125	103.75	74.625	105.75	74.375	108	79.75	110.375	83.625	112.875	70.5	110.375	68.125	112.625	53.875	93.375	49.25	78.625	49.375
Abyssinian_179	147	114.667	158.333	85.333	143	129.333	121	84	109.333	78.333	129.333	86.333	120.333	76	120	87	165.333	79	153.333	87.667	158	78.667	163.667	89.333	144.667	95.333	154.333	96	140	101.333	155.667	101	148.333	106.333	147	114.333	153.667	116.667	156.333	120.667	137.667	116.667	126	120.667	81	76.333	73.667	45	81.333
Abyssinian_180	62.667	100.667	85.667	77	64.5	110.167	50.167	74	42	65.333	57	76	51	64	48	76.5	94	69.5	76.667	76.5	85.5	66.5	88.333	80.167	59.5	90	66.833	90	57.167	91.333	70	92.5	63	96.667	62.833	100.833	71.333	102.333	77.5	103.833	56.833	101.333	50.333	101.833	34.667	65.167	24.167	36.833	21
Abyssinian_183	216.667	192.667	243.333	151.333	218	204	191.333	152.667	181.333	143.667	199.333	156.333	190.667	141	189	159.333	253.667	142	232.667	155.333	243	139.667	247.667	156.333	212.333	178	221	178	207.333	181.667	225.667	181	217.667	188	217.333	192	223.333	194.667	231.667	197.667	209.667	194.667	200	197.333	159	132.667	144.333	99	144.333
Abyssinian_184	306	266.667	326	237.333	305.667	274.667	288	237	278.667	228	296.333	237.667	288.333	224.667	287.667	240.333	333.333	229.667	317.667	238.333	325	227.333	329.667	240.333	302.333	255.333	309	254.667	299.667	257.333	313	258.333	306.333	261.667	306	266.667	311.667	268.333	316.667	269.333	301	268.333	293.333	268.333	259.333	214.333	257	190	258.667
Abyssinian_185	136.5	148.5	151.25	96	145	166	96.25	122.25	78.5	116	104.25	117.75	89.25	107.75	95.75	127.5	155.75	78.5	137.25	103	141	81.5	157	98.75	120	131.25	130.25	125.75	118	134.75	138	127	132.75	143.25	138.25	150	151.5	146	163	138.75	127	156.25	116.5	162.5	66	123.5	38.75	97.5	20.25
Abyssinian_193	146	114	191.75	119	134.75	115.5	172	72	172.25	59.25	171.25	87	178.5	70.5	164.5	70.5	200.5	125	183	110.5	196.5	113.5	186.5	123	158.5	102	163	110	155.5	100	164.25	116.5	152	111.25	147.75	113.25	147	120.75	147.5	129	140.25	108.5	134.5	104.25	164.25	44.75	195.25	20.25	225.75
Abyssinian_201	134.167	146.667	145.5	125.833	135	152	120.333	127.5	114.333	122.5	126	128	120.333	120.167	120.167	130.167	151.167	118.333	139.833	126.833	144.667	117.667	147.667	127.167	131.167	138.667	135.833	138.167	129.333	140.833	138.667	140.833	134.167	144.5	134.333	146.667	139.333	148.167	143.167	148.5	130.667	147.667	126.833	148.5	107	119.833	100.833	105.167	97.167
Abyssinian_206	136.5	207.5	184.5	147	135.5	231	99	143.5	80.5	134.5	115.5	149	99.5	131.5	95	153	202	134	163.5	146.5	182.5	131	185.5	154	128.5	181.5	142.5	182.5	123	187.5	152.5	188.5	136	197	136.5	208	150	214	165.5	218.5	118	212	105	212	54.5	117	33	68	24
Abyssinian_210	135	167.333	154.667	115.333	136.333	183.667	97.333	122	84	113.333	111	121.667	96.667	108	98	127.667	162.333	100	144.667	118.667	150.333	101.667	159.333	119.333	127.667	150.333	138.333	149	125.333	156	145.333	152	134.667	159.667	135.333	167	144.333	167	155	168	126	172.333	111.333	174.667	54.333	104.667	37.333	75.667	36.333
Abyssinian_212	94	146.25	112.25	123.25	93	153.25	82.25	119.5	76	111.5	89.5	121.25	84	113.25	81.25	122.25	118.5	118	105.75	123.75	111.5	117.75	114.25	125.75	92	135.75	97.5	136.5	89.5	138.25	100.25	140	93.75	142.25	94	146	100.25	147	105	148.25	87.75	144.5	80.25	143.5	65.25	104	62	83.25	63.25
Abyssinian_217	177	165.667	184.333	112	183	179	129.667	133.333	113.333	130	141.667	132	127.333	125	129.667	135.667	194.333	100.667	176.333	117	181.333	106.667	188.333	112.667	162.333	145.333	174	141	159	151	180.333	145.333	172.333	155.333	176	163.667	184.667	162.667	194.333	160	168.333	170	159.333	176.667	91	133	67	101.333	58.333
Abyssinian_219	129.333	95.333	150.833	68.5	130	105	115.167	68.333	108.5	59	123.5	70.667	116.667	58.333	115	71.667	159.333	59.667	141.833	69.333	149.667	57.833	154.667	71.667	125.833	82.167	133.167	81.833	122.667	85.167	136.167	85.333	129	89.667	129.167	94.333	136.833	95.5	142.667	97.667	124	96.167	117.167	96.833	101.333	54.167	94.667	29.333	91.833
Abyssinian_22	150	178	171.5	136.5	152	188.5	124	138.5	112	131	133	140	123.5	129	122	143.5	182.5	126	163.5	140.5	172.5	129.5	177	140	145	162.5	155	160.5	141.5	166.5	157.5	166	149.5	172.5	150.5	177.5	160.5	177.5	168.5	177.5	141.5	177.5	131	177.5	88.5	119.5	80.5	87.5	76
Abyssinian_223	144.25	138.5	164.25	102.5	145.75	146	119.75	106.25	109	95.5	128.5	106.75	120.25	93.75	118.75	110.25	173	90.5	155.75	104.5	161.75	90	169.5	104.75	137.5	127.25	146.25	127	135.5	130	149.75	128.5	143	135	144.75	138.75	153	139.75	158.5	139.25	137.75	141.5	131.75	141.75	96.75	86	88.25	63.75	81.5
Abyssinian_24	544	233.5	573.5	175	545.5	263	491	185.5	465	170	509.5	179.5	488	158	488.5	193	593.5	152	556	173	569	147.5	584	177	531.5	201	549.5	199	525	211	559.5	205.5	543.5	223	544.5	230	560	236	569	243	529	241	515.5	250.5	422.5	191	383.5	121.5	383.5
Abyssinian_25	160.5	171.75	185.75	130.25	162.5	183.5	140.5	135	130.25	127.25	147.75	137.5	138.5	125.25	136.5	138.25	197.75	121.75	175.25	133.75	184.75	118.5	190.25	135	152	153.75	161.75	151.75	149.75	158.5	167.75	157	160	165	160.5	170	171.5	172	181.75	173	154	173.75	145	176.75	121	131.75	107.25	95.75	101.5
Abyssinian_26	224.5	185	265.5	144.5	222	195.5	208	128	198.25	114.75	218.5	136.25	211.75	120	205	132.25	281	136	252.5	146.75	267.25	133	269	148.5	223.75	165.25	235.5	168	218.25	168.5	240.75	173.5	226.25	179.5	225.75	183.5	234.25	188	243.5	191	215	183.25	203.25	180	173.5	115.5	163.5	57.25	174.25
Abyssinian_29	470.333	514	517.667	412.667	479	528	416.333	434	393.667	414	433.667	440.667	415	412.667	412.333	443.333	533.667	384.667	493	422.667	505.667	390	526.333	420	441	484	462.333	479.333	439.667	494	478.333	484.667	462.333	504.667	475	514	497.667	513.333	515.667	510.667	458.333	518.667	443.667	520.667	376.333	376.667	337	296.667	294.333
Abyssinian_3	249.75	227.75	283	200.5	246.75	240.5	235.25	190.75	229	178.5	244.25	190.25	239.75	175.5	231.25	193	293.75	192.75	272.5	197.75	284.5	184.75	285.5	205	249	206.5	257.5	207.75	244.75	209.75	261.5	213.5	251.25	219.25	250.25	226.25	259.75	232	268.5	236.5	239.5	227.25	232.5	229	213.75	187.75	202.75	150.75	203.25
Abyssinian_30	245.333	291.333	272.667	259.333	243.667	296.667	231.667	251	224.667	241.667	240	256	234.667	240.333	230.333	255.333	284.333	252	263.667	261.333	273	249.333	277.333	262.667	243.333	278.333	251.333	281.333	239.333	281.667	254.667	285.333	246	289.333	245	292	251.667	293.667	256.333	293.667	239.667	292	233.667	290.333	204.667	221.333	205.333	188.667	209
Abyssinian_32	706.667	691	724	568.333	711.333	714.333	589.333	625.667	554	609.667	620.667	612.333	580	589	599.333	636.333	733.333	526.333	700.667	582.333	706	533	736	569.667	678.667	647	705.333	635.667	671.333	663	720	640.333	702	671.667	707.333	685	723.333	683	738.667	677.667	684.667	699.667	662.667	709.667	475.333	621	421.333	533	402
Abyssinian_34	188.5	69.875	202	53.625	188	75.875	180.875	49.5	176.125	46.625	186.375	52.625	182	44.875	179.875	52.5	206.875	50.75	197.75	53.875	203	48.25	203.75	56.5	188.375	60.875	193.125	61.5	185.75	62.75	195.75	64.125	189.875	65.875	189.5	69	192.375	71.5	196.125	73.375	184.625	70	180.375	70.125	163.75	45	160.5	27.5	165.625
Abyssinian_4	149.333	277.667	176.333	218.333	153	294	109	231.667	91.333	221.333	121.333	231.333	107.667	217.667	109.667	237.667	187.333	199.667	162.333	221.667	171.667	204	182.667	222.667	138.667	255.333	150.333	251.667	134	258.667	158.333	254	148.333	269.667	149	275	163.333	276	174	275.667	139.667	279	129.667	283	71.667	223	43	185.667	28
Abyssinian_40	610.333	521.333	669	397.333	585	590.667	493	360	446.333	321.333	539.667	366.667	507.667	308	489	381.333	702.333	362.667	638.333	385.333	670.333	338.667	682.333	410.667	611.667	422.667	653	424	590.333	442.667	661	458.667	621	481.333	615.667	506.667	638.333	525.333	659.667	553.333	574.333	525.333	513	533.333	263.667	281.333	225	148	301
Abyssinian_43	237.333	254.667	254.333	214	239	264.667	211	221	201.333	213.333	220	221.667	211	208.667	212	226.333	264	204.667	247.333	218	252.667	202.333	258.667	219.333	230	241.333	240.333	239.667	228.333	245.333	245.333	243.333	237.333	250	238	255	247	255.667	253	255.667	229.667	256.667	222	258.333	182.667	213.667	167	186	161
Abyssinian_44	514.333	349.333	583.667	234	523.667	376	451	233.333	419	211.333	472.333	247.333	451	209.333	443	251.333	613	204	557	238.667	580.333	202.667	597.667	241.333	492.333	306	525	305.333	484.333	318	539.667	316.667	512.333	336.667	515	348.667	546.333	354.667	574.333	358.667	495	355.333	471.667	356.667	381	172.667	344.333	98.667	322.333
Abyssinian_48	146	257	197.5	188	143.5	289.5	100.5	185	78	164.5	119	185.5	99	159	93	190.5	216.5	164.5	176	186	197	161	205.5	194	136.5	218.5	156.5	219	129.5	226	166	228	147	246	147.5	255.5	166	260	182.5	264	126	260.5	104.5	265.5	40.5	179.5	15.5	94	25
Abyssinian_51	412.333	364	437.667	252	421	386	319.667	293.333	281.667	281.333	347	291.333	311	267.333	322.333	305.333	454.333	219.333	415.667	267.333	425.667	227.333	450.333	256	387	327.333	413	320.667	381.667	340.667	427	327.333	409	353.333	414.333	364.667	432.333	360	451	355.333	391	374	375.667	382	217.667	282	164.333	208	145
Abyssinian_55	94.667	164.667	132.667	115.667	99	184.333	73	116	56.333	105.667	81.333	119.667	68.667	104.667	66	121.667	144.667	104.667	116.667	119.333	129.667	104	136	119.667	87.333	142.333	100.333	141.667	84.333	148	109	146.333	95	156.667	95.333	163.667	109	167.667	123.667	168.667	90	169	79.667	170.333	41.333	107	21.667	64.333	17.333
Abyssinian_56	170.5	73	179.833	54.667	170.333	81.667	153.333	58.667	145.833	54	160.167	58.333	152.833	49.833	153	60.333	184.5	47.5	174.5	55.167	178.833	46.167	182.667	56.5	166.833	63.167	171.667	62.333	164.5	66.167	174.167	65.167	169.667	68.333	170.333	72.667	175.5	73.833	179.667	77.167	166	74.833	160.5	79.167	133.167	61.5	120.833	41.833	121.333
Abyssinian_6	122.667	254.667	189.333	192.667	122.667	288	94	174.667	72.667	154.667	108	182	94.667	160.667	88	179.333	217.333	177.333	172.667	192	192.667	176	198.667	196.667	118	214.667	136	214.667	108.667	219.333	148.667	226	126	242	126	251.333	149.333	265.333	170	272.667	105.333	256.667	84	259.333	36	167.333	24.667	91.333	31.333
Abyssinian_65	160.667	75.167	172.167	62.167	161.167	83.833	150	62.667	145	58.5	155.667	62.667	150.833	55	149.667	65.5	177	57.833	167.5	61.667	172	54.833	174.833	64.5	158.333	66.5	162.5	66.167	156.167	68.5	165.833	68.5	160.5	70.667	160.5	74.667	164.667	75.833	168	78	156.167	76.667	151.667	78.167	136	62.833	130.833	47.167	130.667
Abyssinian_66	240.25	136	260	114.25	241.75	149.25	221.5	116.25	211.75	109.75	230.5	117	220.75	104.5	221	120.25	269.5	106	251	113.25	259	100.75	263.5	115.75	235	119	243.25	118.5	231.25	123	248.5	122.75	240	127.75	240.25	134.5	247.25	137.5	255	142	234.25	138.25	225.75	143.5	194.75	121.25	189.25	92.75	189.75
Abyssinian_67	76.75	69.75	85.375	53	75.625	77.75	59	53.75	51.625	47.875	65.5	53.625	58.875	45.125	58.75	56.125	90.25	47.125	79.375	52.375	84.75	44.5	87.75	55.125	74.25	59.875	78.75	59.75	71.875	62.875	81.75	63	76.75	65.125	76.75	69.75	80.25	70.875	83.125	74	71.75	72.5	65.875	74.125	34	47	27.625	27.5	32.125
Abyssinian_68	170	257	220.5	181	170	274.5	128	179	106	157.5	146	183.5	127.5	156	125	189	239	158.5	199.5	182.5	217	156	227.5	186	157.5	220.5	179	221	151.5	229	189	227.5	168.5	243.5	172	254.5	186	255	203	259	156.5	256.5	139	255	70	145	41	82	41.5
Abyssinian_69	192.667	180	215.333	141	197.667	192	171	144	162	137.667	179	146.333	170.667	136.333	170	147.333	226.667	133.667	206.333	145.333	215	131.667	221.667	145	186.333	163.667	195	162	184	167.333	200	166	192.667	172.333	192.667	177.667	201	179	209.667	179.667	186.333	180.333	179.333	181.333	145	142	133.667	106.333	130.667
Abyssinian_7	70.833	78.833	86.5	68.5	70.167	87.833	63.333	63.5	58.5	58.667	68.5	63.833	65.333	56.167	62.167	65	93.167	65.333	81.333	66.167	87.5	61.167	88.333	69.833	70.333	67.167	74.167	68	67.5	69	77.667	71.667	71.5	73.333	70.833	77.5	74.667	80.333	80	83.833	67.667	79.167	62.5	80.167	50.5	60.667	46.833	42	51
Abyssinian_73	113.333	82	130.833	67.667	117.167	90.667	107.167	66.333	103.167	61.833	111.833	64.833	107.333	57.667	105.667	68	136.333	62.167	123.167	65.5	131	58.667	130	69.167	110.167	70.5	115.333	70.833	108.167	73	119.333	74	113.333	75.333	113.333	80.5	118	83.333	123.5	86.667	110.333	83.333	106.667	84	100.833	59.833	97.333	43.833	96.5
Abyssinian_74	150.667	184	170.333	140.667	144.333	200	118	135.667	105.333	123.333	133.667	138.667	120.333	121	119	141.333	178.667	126.333	162	141.333	168.333	127.333	175	141	152.667	160.667	164.333	162	147.667	167.333	165	167.667	154	175.667	151.667	182.333	158.333	186.667	166.667	190	140.333	183	124.667	184.333	51	109.667	45.667	75.333	32.333
Abyssinian_75	168.75	223.75	173.75	183	172	233.75	138.25	196.5	127	192.75	146.5	195.5	136.25	188.25	138.75	202	181.25	173	168	187.5	171.75	176.5	179.75	185.75	157.5	209.75	166.75	206.75	156.75	214.5	171	209	165.5	217.5	169	223.5	174.5	224.25	182.25	224	159	228.25	149.25	232	108.25	191.25	90.5	171.25	79.5
Abyssinian_77	196	229.5	234	170	199.5	241.5	161.5	167.5	144	151.5	175	172.5	159.5	148	156.5	176	248.5	151.5	219.5	170.5	231.5	148	241	171.5	183	203.5	201.5	203	179	210	211	210	194.5	219	196.5	228.5	207	230	217	230	187	230.5	176.5	230.5	127.5	145	115	95.5	113
Abyssinian_79	125.667	138.333	155	102	133.667	154	110.667	109.333	102.333	102.333	115.667	110	110	96.667	108	114.333	165.333	92.667	142.667	105	152.333	89.333	159.333	107.333	114.667	117.333	125	115	112.667	124	133	121	122.333	130	124.667	135.667	136.333	138.333	148.667	142.667	120	143.333	111.667	149.667	95.333	98	87.667	72.667	83.333
Abyssinian_8	280.667	177.667	297	135.333	271.333	189.667	245	131.667	232.667	120	260	133	248	120	245.333	136	306	124	289.667	138	296.333	124.667	301.667	138.667	280.667	154.333	293	155	274.667	160	293.667	160	283.667	169	281.667	175	285.333	179.667	291	181	268	179	254.333	180.333	171.333	106.333	169	70	153
Abyssinian_80	870.667	344	919.333	252	870.667	394.667	784	271.333	748.667	248	822.667	264	778	226.667	780.667	283.333	950	215.333	893.333	251.333	912	211.333	939.333	256	850	294.667	881.333	289.333	841.333	309.333	898.667	299.333	872	328.667	872	343.333	892	350	913.333	364	848	356	820	370	679.333	276.667	617.333	177.333	616.667
Abyssinian_83	263.25	199.5	281.75	170.25	264	207.5	245.75	170.75	237.75	165	252.25	171.75	245	162.75	245.5	174	290.5	163.25	274.5	170.5	281	163	285.5	173	258.75	186.5	267	185.75	256.75	189.5	270.5	189.25	263.5	193.75	263	198.25	270.25	200.25	277.25	202.25	257.25	201.25	250.25	202	224.5	160.25	213.25	139.25	204.75
Abyssinian_85	273.5	232.5	329	175.5	280	256	252	179.5	238	164.5	266	175.5	252.5	158	250.5	184.5	348.5	158.5	307	174	321.5	152	333	176	261	200	277	199	258	208.5	288	205.5	271.5	218.5	273.5	230	289	234.5	305	239	266	236.5	253.5	238.5	235.5	160.5	223	109	206.5
Abyssinian_88	256	114	277.5	87.75	256	118.75	242.5	82.75	236.5	73.75	250.5	85.5	244.25	74	241.5	85	285.75	80.5	271.25	87.25	277	79.5	281	88.5	252	101.5	260.25	101.75	249.75	103.75	264	104.25	256.5	108.5	256	113.25	262.25	115.5	267.25	115	252	114.5	248.25	113.5	225.5	66.25	221.25	43.5	222.5
Abyssinian_9	129.333	178	150	151.667	127.333	193	112	148	102.667	142	121	151	113.667	141	111	151.333	156	144.667	142.333	153	148.667	144	152.333	154.667	128	163	134	164	124	165.667	137	167.667	130	170	130.333	175.667	138.333	181.333	147	185	121	179.333	110.333	183.333	82.333	138.333	76.667	110.667	78.667
Abyssinian_96	198.667	240.333	231	210.333	196.667	254	184.667	201	175	188.667	191.667	200.667	185	192	182	202.667	242.333	203.333	220.667	209.333	231	200	234.667	215	197.333	221	206.333	222	193.333	224	211	227	199.333	231	199.333	238	209	244.667	219.667	248	189.333	241	177	240	161	182.667	160.333	150.333	161.667
Abyssinian_97	211.667	144.167	239.167	122.5	209	151.167	205.833	110.167	200.5	99.333	213.333	113.5	209.833	101.333	202.333	112.5	247	116.833	230.5	120.5	240.667	113.333	239.167	125.833	212.667	131.333	220.167	133.833	209	133	222.667	138.167	214.167	139	212.333	143.167	217.167	146.333	223.333	148.5	206.833	143	198.667	141.333	187.5	90.833	188.5	64.5	194.833
Abyssinian_98	176.5	246.5	214	182.5	177.5	269.5	138	180.5	119.5	168	154.5	188.5	139.5	163	134	192.5	232.5	169.5	198	185.5	214	162.5	220.5	192.5	165.5	219	182.5	218	160.5	226	193	224	175	236.5	175.5	244	194	249	208	253	161	249	145.5	253	88	170	69	111	70.5
ash-10	154.333	99.333	196.667	114.667	140.667	104	179	65	184.333	50	183.333	74.333	191.667	61.333	175	62.667	208.667	118	191	103	205	105.333	192.667	115.333	172	87.333	176	98.333	168.333	86.333	176.333	103.333	163.667	97	157.333	100	158	107	158.333	116.333	150	90.333	144	80.333	193	33	217	18.333	238.667
ash-100	42.625	110.25	50.375	100	43	116.625	32.875	101.875	28.375	100	36.25	100.875	31.875	96.5	33	104	53.5	96.25	46.5	99.75	49.75	95.25	51.5	101.375	41	103.625	44.5	103.375	39.5	105.375	46.5	105	42.25	106.125	42.75	109.25	45.875	111.75	49.375	114.5	40.125	112.625	37.625	114.75	20	98.75	16	89	16.375
ash-11	208.125	84	215	66.75	209.875	89.5	193.75	71.75	188.375	69.75	198.25	70.25	192.5	65.875	195.5	74.375	218.875	60.875	210.5	68.625	213.125	60.875	217.75	68.375	203.5	76.125	209	74.75	202.375	77.875	209.75	75.625	207.375	80	208	83.125	212.625	84.5	217.375	85.5	205.875	86.5	201.625	88.5	176	67.625	171.5	56.5	167.875
ash-12	117.667	110.333	151.333	86.667	116.667	130.333	103	80.667	93.333	73.333	111.333	82.333	103	67.667	101	86.333	166.333	82	140.667	84	154	71.667	154.333	91	116.333	87.333	125	88.333	111	92	130	93.333	119	99	117.333	107.667	129	117.333	147	123.333	106.667	114.333	95	120.333	83.667	68.333	78.333	44	84
ash-13	187.25	143	207.5	112.5	187.5	148.5	166	112	159.25	105.25	177.25	111.5	168.25	99.5	167.5	115.5	217	103.25	199	111.75	207.25	100	211.5	115	182.5	128	191.75	128	179.25	130.5	195.25	130	187.5	137.25	187.5	141.5	192.75	143.5	200	144.5	182.25	144	174.25	145.75	143.25	90.75	140.75	70	140.75
ash-14	201.875	44.125	200.875	33.5	204	48.625	188.125	40.5	182.875	40.375	190.875	37.625	185.375	36.375	190	41.625	200.875	30.5	198.25	35	198	31.125	202	34.875	197.75	39.125	199.875	38	197	41.125	201.75	38.375	200.5	41.5	201.625	43.25	205.75	43.5	208.375	41.875	200.625	47	197.125	50	172.5	45.25	166.125	37.375	164.5
ash-15	159.625	58.75	169.375	40.5	160.875	63.25	149.375	42.25	143.875	40.375	153.25	41.75	148.375	37.875	150.125	45.25	173.875	37	165	41.25	168	36.25	170.875	43.25	156.375	51.25	160.875	50.625	155	52.5	163	52.375	159	55	159.375	57.75	162.75	58.25	166.75	58.25	157.125	58.625	152	60.25	135.375	33.75	133.25	21.875	133
ash-16	78.25	120.5	102.75	100	79	131.25	67.25	97.75	60	88.5	73.75	95.75	68.25	87.25	65	99.5	110.75	93.5	95	98.25	102	89.25	104.75	102.25	75.75	106.75	81.75	107.25	73.25	108.5	86	110	78.25	114.25	78	119	86.25	123.5	92.75	127.5	72	122.5	64.75	125	57.25	82.75	51.25	60.5	51.25
ash-17	180	83.333	189.667	62	181.833	91.833	161	68.167	153.5	65	167.333	66.167	159.5	60.5	163	70.833	193.167	56	183.167	62.333	187	55.333	191.667	63.833	175.833	73.5	181	72.333	174.167	75.667	183.833	73.833	179.333	78.5	180	82.333	185.833	84.333	192.333	86.667	175.167	86.5	169	89.833	138.167	59.167	133.167	43.5	134
ash-18	99.167	66.833	114.667	53.5	97.667	73.833	90.833	46.667	87.333	41.5	95.833	48	93.333	40.333	89.5	48.833	120.333	49.667	109.833	51.5	116.333	47	115.333	56.333	99.833	54.833	104.833	56.167	97.5	56	107.5	58.667	101.167	60.333	100.167	65.167	104.167	68.667	107.5	71.833	94.167	66.167	88	65.667	77.333	29.5	78	15	82.833
ash-19	45.75	43.75	56.75	36.875	44.625	48.875	39.25	33.125	36.25	28.625	43.25	34.375	41.375	28.5	38.875	35	60.25	34.125	52.25	35.5	57	31.75	57	38.25	45.875	37.5	49	38.125	44.125	38.625	50	39.875	46.375	41.25	45.875	43	48.5	45.375	50.875	47.25	43.25	44.375	40	45.375	29.625	23	29.375	13.25	32.5
ash-2	68.333	64	80	53.333	67.833	71.5	59.167	49.833	54.5	46	64	50.5	59.667	43.833	58.667	52.667	83.833	48.833	75.167	52.667	79.833	46.833	81.667	55.667	67.667	56.667	71.667	56.833	66.167	57.833	73.167	58.833	68.833	61.333	68.5	63.833	72.667	66.167	75.167	68.333	64.667	65.167	61	67.167	44.833	41	45.833	28.667	50.667
ash-20	177.125	54	184.125	39.125	177.125	63.625	159.125	41.875	153.375	37.375	165.125	40.375	158.75	34	159.25	43.375	187.125	32.875	179.375	38.125	183.125	33	185.5	40.375	173.75	43.75	178.375	43.25	171.5	45.75	180.625	45.25	176.5	48.875	177	52.875	181	56.125	186.125	58.625	171.25	56.625	163.375	59.5	134.5	37.625	130.875	22.875	132.125
ash-21	58.875	68.75	66.75	55.375	59.125	74.5	47	56.75	41.375	53.5	52.125	55.125	47	50.875	47.375	58.375	69.625	50.5	62.25	55.875	65.5	50.125	68.375	57.625	56.25	61.875	60.375	61.375	54.875	62.875	62	62.625	58.5	65	58.75	67.875	62.625	69.125	67.375	70.875	56.25	69.875	52	71.625	29.5	50	29.625	38.875	30.875
ash-22	52.75	59	63.625	41.25	52.375	62.375	42.75	41.625	38.25	38.25	47.25	43	43.25	37.25	42.375	44.5	67.375	37.5	58.125	42.75	62.625	37.875	65.125	44.125	50.5	51.5	55.125	51.5	49	53.25	56.75	53.75	52.625	56.375	52.75	58.25	56.875	60	61.625	60.25	49.375	60.625	44.875	60.75	28	26.25	27.25	15.25	28.25
ash-23	95.5	108	113	86.75	97	118	82	87.25	72.75	82.25	89.75	86.75	81.75	81.25	82	91	116.5	81.75	104	87.5	110.25	81.25	112.75	89.25	93.25	96	99.25	95.75	91.75	98.5	100.75	99	95	103	95.5	106.5	101.25	109.75	106.75	111.5	92	110.25	85.5	113.25	58.75	76.25	50.25	59.5	48
ash-24	113	44.75	121.375	34.75	112.875	51.875	102.375	33.125	97.375	29.75	107.125	32.375	102.25	27	102.25	35	125	31	117	33.375	121.5	28.875	122.875	36.375	111.875	36.5	115.625	36.625	110	38.25	117.125	39.25	113.625	40.625	113	43.75	116.25	46.625	120.625	49.375	109.875	46.25	105.25	48.875	84.125	30.5	84	15.625	87
ash-25	222.625	47.625	237.375	34.375	223.125	53.875	215.875	33.5	211.625	30.5	220	33	216	27.875	215.25	36.25	242.125	31.125	231.875	33.375	237.125	28.875	238.375	36	220.75	38.25	224.875	38.125	218.75	40.125	226.875	41	222.5	42.875	222.625	46	226.125	48.25	230.375	50.5	220.125	48.875	217	51.5	208.25	23.5	207.125	11.75	208.25
ash-26	84.25	95.75	101.5	77.25	83	104	72.75	74	66	68	79	73.75	74	64.5	72.75	76.75	107.25	72.25	94.5	76.25	101	68.75	102.75	80	83.5	82.75	89.25	83.75	80.25	85.25	91.75	87.5	85.25	90.5	85	94.25	90.75	98.25	95.5	102.25	77.75	97	70	97.75	53.75	61.5	53.25	43.75	56.5
ash-27	81.5	73	94	60.167	81.667	80.667	72.833	58.5	67.333	54.667	77	58	73	52.5	72.333	61.167	98.667	56.667	89.333	59.5	93.833	53.833	95.333	62.833	79.833	64.333	84.833	64.5	78.5	66.167	86.833	66.667	81.5	68.167	81.5	72	87	75.5	91.167	78.667	77.167	74.667	72.5	77.167	59.667	50.333	57.5	36.833	58
ash-28	62.375	41.25	69.75	29.25	62.75	45.5	53.625	30.375	50.375	28.125	56.625	29.25	53.375	25.625	53.75	31.875	73.375	26.5	66.375	29.25	69.25	25.125	71.5	31.375	60.375	35	63.875	34.875	59.125	36.625	65	36.25	62.5	38.125	62.375	40.5	66.5	42.75	69.625	43.5	60	42.5	55.625	44.25	41.875	23	40	13.75	40.875
ash-29	49.667	57.167	59.5	41.333	50.167	63.667	38	43.333	31.833	38.333	42.667	41.5	37.333	36	38.333	45.333	63.833	35.667	54.667	41.5	57.667	34.5	61.333	43	47.167	47.167	51.667	47.167	44.833	49.333	54.667	49.333	49.333	52.167	49.5	56.167	54.333	58.333	58.167	60.5	46.167	58.667	41.333	60.667	19	36	15.833	21.167	15.333
ash-3	167.125	52	179	37.75	170.5	58.125	162	39.125	159.125	35.25	166	38.75	162.875	33.375	161.625	40.75	183.875	34	174.25	37.375	178.375	31.25	179.875	38.875	164.25	44	167.5	44	163	45.375	169.375	45.75	166.375	48.125	167	51.25	173.5	53.25	178.625	52.375	165	53.25	163.125	55.125	159.375	28	156.625	18.75	154.125
ash-30	114	94.5	127.5	77.167	115.167	102.5	101	79.5	95.333	75	106	76.167	100.667	70.833	102.333	81.833	134	72.333	120.833	76.5	126.5	69.667	128.833	79.833	111	84.667	116.5	84	108.5	87	119.5	87.333	113.667	91	113.667	93.333	118.833	96.5	123.667	98.5	110.333	96.833	105.333	100.167	88.833	70.333	83.667	56	82
ash-31	70	69.75	78.625	61.5	70	75.125	62.375	60.875	58.375	58	66.25	60.25	63	55.75	62.375	62.25	82	58.125	75	60.875	78.375	56.75	80	63	68.875	63.625	71.875	63.625	67.625	64.875	73.125	65.25	70	67	70	69	73.625	70.25	76	71.625	67	70.375	63.25	72.5	51.375	54.875	49.875	45	51.25
ash-32	46.167	69	66	54.333	44	79	34.5	47.833	30	41.167	41.333	48.5	36.833	40	32.833	51.667	72.5	51	59	52.167	66.667	46.5	67.167	58	45	56.167	50.333	57	42.167	58	53.333	60.333	46.833	63.667	46.167	68.667	51.167	74	57.333	78.333	40.833	70.833	35.667	73	22.833	35.833	22.833	17.667	26.167
ash-33	230.25	78.25	234.375	64.75	230.5	81.875	219.5	69.75	215.875	68.125	223.5	68.5	219	65.25	221.25	71.375	237	61.125	231.125	66.125	232.875	61.125	235.5	66.375	227	73.75	230.75	72.875	226.875	75	232.25	73.75	229.625	76	230.125	77.5	232.625	78.5	235.25	77.875	228.875	79.875	225.375	81.125	206.125	62.5	202.375	55.125	200.5
ash-34	88.25	55	91	41	92.25	62.625	73.25	52.75	67	51.875	76	47.75	69.375	47.125	75.25	54.5	91.75	35.375	86.5	42.875	86.25	37	93.125	42.125	80.875	49.5	84.25	46.875	80.875	52.25	87	47.625	84.5	51	87.125	54.625	92	54.375	96.375	54.5	85.25	59	82.125	63.25	57.375	56.125	49.625	46.75	45
ash-35	843.333	176.667	899.667	126.333	847.667	201	813	131	795.667	121.333	830.333	121.333	810.667	101.667	815	137.667	919	112.667	878.333	122.667	897.333	99.333	902.667	134.667	831.333	144	851.667	143.667	827.333	150.667	859.667	149.667	842.333	162	842.667	174.333	855	181.333	867	190.333	833.333	185	824	195	775.667	117	764.333	58.667	763.333
ash-36	246	394	329	275	262	426	167	279	126	249	200	272	163	242	166	295	365	234	288	274	322	231	343	284	210	339	248	337	205	348	265	348	240	374	243	388	282	398	334	403	223	405	194	410	102	179	56	100	20
ash-37	124.25	74.5	128	51.25	127	83.25	102.75	62	95.25	61	110.75	59.75	100.5	55.25	106.25	65.5	131	46	122.25	54	124.25	46.25	131.5	53.5	118.5	65.25	124.25	63	117.75	68.75	126.5	65.25	122.5	70.5	124.25	74.25	130	75.25	135	76	121.75	78	117	82	73.25	63.25	65.5	48.25	63.5
ash-38	88.667	128	112.333	99	93.333	145	67.333	103.333	54	95.667	75.667	100.667	63.667	90	67.667	106.333	121.333	89.667	101.333	98	109.667	85.333	116	102.333	82	107.667	91	106	78.667	113	97.667	110.667	87	117.333	88.667	126	98	131	107	135.667	82.333	132.667	77.333	139.333	41.333	86.667	32.333	59	29.667
ash-39	181.875	56.875	191	41.125	184.125	64.25	167.875	44.75	161.25	41.375	172.875	42.25	165.375	37.25	168.5	46.125	195.5	33.75	186	41.375	189	33.25	192.875	41	177.375	46.5	182.875	45.125	176.125	48.375	184.75	46.875	181.25	51.5	181.75	55.875	187.125	57.125	192	58.625	178	58.875	172.125	62	151	42.375	144.5	28.625	144.625
ash-4	324.75	97.75	340.5	75.75	325.25	108.75	304.5	78.25	296.5	75.25	313.5	77	303.5	68.75	305.5	83	347.5	70.25	332.75	76.25	339.75	67.25	344.5	78.75	319.5	84	326.75	83	318	87.25	328.5	87	324	91.25	324.5	95.5	331.5	100.75	339.25	102.75	319.5	100.75	310.5	104.75	276.25	71	269	50.25	270
ash-40	140	63.875	149.25	46.5	142.25	71.25	126	50.75	119.25	48.375	131.5	48.5	124	44.5	126.625	52.75	153.75	41.125	143	46.875	147.375	40.375	150.5	48.375	135.5	54.75	140.75	54	134.625	56.75	143.125	55.375	139	59.5	139.75	62.875	144.25	64.75	149.25	67	137	66.5	133.75	69.625	108.375	43.875	103.75	30.5	101.625
ash-41	54.5	77.333	66.833	60.5	54.667	82	43.333	59.5	37.833	54.833	49	59.5	44	52.833	43.167	62.5	71	55.833	60.833	61	65	54.667	68.333	62.833	52.667	68.167	57.667	68	50.833	70.167	60.167	70	54.667	73	54.5	76.167	58.833	77.833	61.833	78.167	51.167	78.333	46	78.833	24.333	46.833	24.833	33.833	25.167
ash-42	82	50.333	92.833	37.333	82.333	54	74	36.333	69.833	32.167	78	35.833	73.833	30.667	73.333	37.833	97.167	33.5	88.667	36.833	92.667	32.167	94.333	39.833	80.333	42.667	84.5	42.667	78.833	43.667	85.667	44.167	82	47.167	82.167	49.333	85.833	50.667	88.333	51.5	78.333	50.333	75.333	50.667	64	25.667	64.5	14.667	65
ash-43	66.25	142.75	92.5	118.25	67.75	155.75	55	115.75	48	110	61	114.75	54.75	105.75	51.5	119.75	101	113	83.75	118	91.5	107.5	96.25	121.5	62.75	125.25	70.75	125	59.75	128.5	74.25	128.5	66.25	133.5	66.25	140.25	72.5	145.25	82.5	151	60.5	145.25	52.75	148.5	43.75	104.5	42	81.75	44.25
ash-44	85	99.75	112.5	68.75	87.25	120	59.75	74.25	48.75	65.25	70.5	73.75	58.25	63.75	59.5	76	121.75	60	98.25	70.25	109.75	59.75	114.25	69.5	76.75	79.75	88	78.5	74.5	84.5	91.5	83.5	83.75	89.25	84.25	97.75	96.25	103.5	116.75	101.5	77	106.75	63.5	110.25	34.75	58.25	25.5	36.75	24
ash-45	113.75	88	138.25	61.25	118.5	107.5	89.5	67.5	78.75	61.25	98.5	63	87.75	54	89.5	69.75	147.25	52.25	126.75	60	134.5	47.25	140.75	62.25	106.75	65.5	117.25	63.75	103.75	72.5	123	70.5	112.25	77.75	114	86.25	126.75	95.75	144	96.5	105.5	97.25	95	105.75	62.5	67.25	53	43.5	51.25
ash-46	205.5	54.375	214.125	40.375	206.75	61.375	191.125	45.125	183.625	42.25	196.375	42.125	188.75	37.25	192.125	47.625	218	35.625	207.875	40.375	211.875	33.5	216.125	42.625	201.125	46.25	206.75	45.375	200.125	48.5	207.875	47.625	205.125	49.875	205.625	53.5	210	55.5	215.25	58.375	201.25	57.625	195.375	61.5	170.5	43.5	165.875	28.375	166.625
ash-47	86	122.667	85.333	79.667	103	130.667	58	110.333	46.667	111.333	62.333	103	48	102	60.333	115.333	87.667	66.667	79	88.333	75.667	71.667	90.333	81.333	67.333	112.667	74.333	104	68	117.667	80.667	105.333	78.667	117.333	83.667	120.667	103.333	115.333	111	96	85.333	130.333	79.333	137	35	99.667	18.333	85.667	5.667
ash-48	98.667	44.167	106.833	32	99.667	49.333	90.667	31.833	85.833	29.167	94.333	31.667	90	26.833	90.5	34.667	110.833	28.333	103	32	106.5	27	108.333	34.5	97	38.5	100.5	38.5	96	40	102	40	98.5	41.833	98.833	43	101.833	44.333	104.333	45.5	97	45.167	94.833	47	78.167	22.5	76.667	12.667	79.333
ash-49	154	68.833	165.833	49.833	155.667	76.167	139.167	52.667	132.167	49.5	145.167	50.667	137.667	45.5	139.833	56.333	170.667	43.333	159.5	49.833	163.333	41.667	168.5	51.667	149	58.167	156.167	57.167	147.5	60.167	157.5	59.333	153.667	64.333	153.667	67.667	159	69.333	163.667	70.5	150	71.167	144.333	74.5	121.167	42.833	115.5	29.667	115.167
ash-5	94.667	96.167	106	72.167	94.833	99.5	78.167	75.5	70.167	71.167	84.333	74.5	77.333	69.5	78.333	79.333	110.833	66.167	100	74.833	105	66	108.5	75.167	91.667	88.333	98.5	87.833	89.667	89.833	100	89.333	94.333	93.667	94.5	95	99.333	96.333	102	96.333	91.5	96.833	88	97.833	52.333	61.833	50	47.5	50.5
ash-50	165.5	83.75	190	68.75	167.25	94	163	62	159.75	55.25	168	62.75	165.25	53	160.25	64	199.25	64.75	183.25	67.25	191.25	58.5	190.5	71.75	164.5	68.5	170.5	69.25	163.25	70.5	172.75	72.75	165.5	75.5	165.25	82	174	89.5	184.5	93.75	161	86.75	155.75	89.75	169.25	42.25	168	30.25	168.75
ash-51	100.75	48.375	109	36.875	101.625	54.625	93	40.375	89.375	38.125	96.625	38.5	92.5	35.25	93.625	42.125	113	34.375	104.875	37.5	108	32.875	110.25	39.125	98.25	42.5	101.25	41.75	97.875	44.125	102.75	43	100	45.5	100.625	47.625	105.625	49.375	110.125	50.5	98.125	50.25	96.125	52.375	84.625	34.875	82	23.5	82.875
ash-52	306.5	397.5	357	330	306	439.5	236.5	324	210.5	307.5	263	328	237.5	290	237.5	338.5	376	306.5	330.5	332	355	296.5	368.5	343.5	298	355	315.5	354	289	362	326.5	364.5	308.5	376	307	393.5	324	413	336	429	286	409	264	421.5	120	306	99	224	106
ash-53	156.333	58.5	164.167	40.667	157.167	61.667	143	43.333	136.833	40.5	149	42.833	142.167	37	143.5	46.333	169.333	34.667	160.167	41.5	163.167	34.833	166.5	42	154	51.333	159.333	51.167	153	53.167	160.5	53.333	156.333	55.833	156.333	57.5	159.667	58	162	58.167	152.833	59.167	147.667	60.833	115.5	30	116.833	19	120.833
ash-54	170.667	101.667	193.833	88.333	169.833	110.667	161.667	81.333	157.167	74.667	169.333	80.667	164.833	72	160.5	84	202.167	85.167	186.5	86.833	195.333	79.5	193.5	92.333	170.667	89.667	176.333	91.167	167.667	91.833	179.5	94.167	171.333	97.333	170.5	100.333	175.333	104.5	183.333	108.833	165.833	103.167	159.667	105.167	151.5	68	152.667	48.333	159.667
ash-55	118.333	107.333	132.833	75.667	119.167	112.167	96.833	80.167	87.167	74	105.5	80.667	96.667	72.333	96	84.667	140.333	68.333	125.833	78.667	131.167	68.667	136.167	79.333	114.667	96	123.5	95.667	111.667	98.5	125.833	97.667	118.667	104	118.667	106	123.833	106.5	128.333	106.333	114.5	107.333	108.333	109.167	63	57.667	59.667	40.5	60.333
ash-56	85.25	76.5	101	57.25	86.5	85.5	72	57.5	64.75	51.75	77.5	55.25	71.25	48.25	72.25	60.75	105.75	49.5	92.5	56.5	98.5	47.75	101.75	59.5	81.5	64.5	88	64	80	67	90	67	84.5	70.25	85.5	74.75	92	76.75	98.75	77.75	80.5	77.75	74	80.25	52	43.5	47.5	27.5	48.5
ash-57	38.833	53.667	53.167	41.667	39	58.833	34.667	40	31.333	36.5	39.5	37.833	35.167	32	33.667	41.167	58.333	38.5	48.333	41	53.167	35	54	43.833	37.833	44.833	42.167	45.167	35.667	46.167	43.833	47.333	39.333	49.333	39	52.5	44	54.333	50	56.667	35.667	54.5	31.333	55.667	27.833	34.5	27.833	21	28.833
ash-58	93.5	38.375	97.25	28.125	92	45.375	80.5	29.625	74.875	27.25	84.75	27.5	79.625	23.75	80.5	31.125	99.75	25	94.25	27.5	96.25	23.125	98.375	29.5	90.75	30.125	94	29.75	89.5	32.25	96	31.375	92.875	33.375	93.25	37.25	96.875	39.375	99.75	41.125	88.875	40.375	80	43.25	58.125	29.125	55.75	15.125	58.375
ash-59	117.75	76.75	95.5	63.75	123.5	75	98.25	93.25	91	99.5	99.25	84.75	91.75	91.5	102.25	92	90	57.5	99.25	70.25	87.75	64.25	98.25	61.25	107	80.5	105.75	73.75	108.5	82.25	108	72.75	112	76.75	116	76	120	72.25	120.25	64.5	121.25	79.75	121	84.5	73.25	111	60	116.25	43.75
ash-6	38.833	51.167	48	36.333	38.833	58	25.333	37	19.167	35.167	29.667	36.333	24.667	30.5	25.5	39.833	50.5	31.333	42.167	37.167	45.667	30.167	48.5	39.333	36.333	43.167	41.167	42.5	34.167	45	43.167	44.5	38.667	47.667	38.833	49.667	43.333	52	46.167	53.667	35.667	52.5	29.333	54.5	4.167	30.5	1.833	15.667	5.167
ash-60	144.125	73.625	152.25	63.25	143.5	77.125	137.5	62.5	133.875	59.75	141.25	62.25	137.5	58	137	64.625	155.5	60.375	148.625	63	152.25	59	153.125	64.875	142.75	68.5	145.875	68.625	141.625	69.625	146.75	69.875	144	71.375	144.25	72.875	147.125	73.875	149.125	74.5	142	74	138.875	74.25	128.125	56.5	126.5	47	125.875
ash-61	112.667	97	126.833	79.833	112.667	107.167	100.5	79.833	94.833	75.5	106.667	78.5	100.167	70.833	99.833	83	132.667	75.333	121	79	126.5	71.667	128.333	83.333	109.833	86.167	115.5	86.167	107.333	88.5	118	88.5	112.5	92	112.333	95.833	118.167	99.167	124.667	99.833	107.333	99.167	100.167	99.5	84.333	75	81.167	57	80.833
ash-62	78.375	109.625	87.875	95.375	79	113.625	70.25	95.625	66.25	92.875	74.375	95	70.375	90.875	70.375	97.625	90.875	92	84.125	95.5	87	91	88.75	97.375	77.25	102.75	80.125	102.875	75.875	104	81.75	103.875	78.625	106.125	78.375	108.625	80.5	109.375	83.25	110.25	76.125	109.75	72.75	110.625	57.125	88.875	55.375	77.125	55.125
ash-63	188.5	73.167	198	54.333	190	79.833	173.667	57	167.333	53.5	179.833	56	172.5	49.667	175	60.167	202	49.167	192.833	54.833	196.667	48	200.333	57.667	185.667	63	190.333	62.333	183.5	65	193	64	188.333	68.167	188.5	71.667	192.167	73.333	196.5	74.333	185.333	75	181.167	77.167	152.333	51	148.5	36	149
ash-64	124.667	72.333	135.833	56.333	126.167	81.333	110.333	58.667	104.667	53.833	115.5	57.167	110.167	52	111.167	61.167	141	50.167	130.167	56.5	134.5	50	137.333	58.833	120.167	63	126	62.667	119.167	65.167	127.833	65.667	124	68.5	124.5	71.167	130.667	74.833	135.833	76.333	121.833	75.833	115.333	79.167	92.167	49.833	86.833	36.833	86.167
ash-65	90.75	83.25	105.75	60.25	93.75	99.25	64.75	65	54	60	73	61.75	61	52.5	66.5	68.25	109.5	50.75	95.5	59.5	100.25	49	106.75	62	84.75	65	91.25	63	81.75	69.5	96	67.75	91.25	74.5	91	80.5	98.25	86	110.5	87.5	83.75	88	69.75	94	27.5	64.75	18	40	20.5
ash-66	366	110.75	384	88.75	366.75	120.75	348.5	89	342.25	85.25	356	88.25	348	79.25	348.75	94	390.75	82.25	375.5	86.75	381.75	76.75	386.75	91.25	361.75	99	369	98.5	358.75	101.5	371.25	101	365.5	105.25	366	109.25	372.75	112	378	115	361.25	112.25	357.25	116	329.75	80	324.5	61.75	323.75
ash-67	59.25	81.5	80.5	59.5	58	94.5	42.5	57.75	35.75	50.25	52.25	56.5	43.25	46	42.75	61.75	88.25	52.75	72.75	58.5	80.5	48.5	82.25	63	55.75	66.75	63.5	67.25	52.75	71	67	70.5	59	75.25	59.5	80	67.5	85.75	76	89	51.5	86.25	44.75	89	21.25	45.75	17.5	24	20
ash-68	124.333	69.667	126.333	53.167	124.333	81.333	102.5	57.667	94.5	56.333	108.333	55.333	99.833	50	103	59.667	129	50	122.667	53.667	124.833	47.667	130	58.333	120.833	59.333	126.167	58.667	119.5	61.667	128.167	60.833	124.667	64.333	124.333	68.333	128.333	72.333	133.333	76.5	118.333	74.5	106.333	79.333	69.667	59	60.833	39.5	65.5
ash-69	69.5	64.5	78.333	48.833	68	72.5	54.333	48	48.167	43	61	48.333	54.833	40.167	54.667	49.667	82.5	44	74.5	48.667	78.333	42.333	81	51	67.167	53.167	72.333	53.333	64.667	55.333	74	56.167	69.5	59.667	69.5	63	73	66	77.333	69.5	62.833	66.167	53.833	66.333	30.667	39.167	30	23.333	35.333
ash-7	125.75	71	139.5	51	127.25	81	111.25	53.25	104.5	48.25	117.25	51.5	110.75	45.5	111.25	55.75	146	44	133.75	50	138.5	42.75	142	53	122.5	58.75	127	58	120.5	60.25	129.25	60.5	125	64.25	125.5	69.25	136	72.5	144	71.75	120.5	73.5	112.25	76.25	94.75	47.25	87.75	35	84
ash-70	121.75	89.25	141.75	63.25	122.75	101.5	104.5	62.25	96.25	57.25	111.25	63.25	103.75	53.75	103.5	66.25	149.5	56	133.5	63.75	140.25	54.25	144.5	66.5	118.25	72.75	126.75	72.5	114.75	75.5	129.5	75.5	122.25	80.75	121.75	87	128.75	91.5	136.75	95.75	114.75	92.5	104.75	93	81.75	48.5	76	26.75	80.75
ash-71	184	59.333	194.167	44.667	185.333	67	169.833	48.833	163	45.667	174.833	44.5	167.667	40.5	171	50.167	198.5	37.833	188	43.5	191.167	37.167	196.5	45.333	178.667	48.833	184.5	47.833	177.833	52	186.833	50.667	183.167	54.333	183.667	58	190	61.5	196.333	61.333	179.167	62.833	172.5	65	151.833	41.833	145.667	32.333	145.667
ash-72	200.875	64.375	210.75	49.625	201.75	70.875	190	51.875	185.5	48.125	194.125	51.625	189.5	47.125	189.875	53.875	214.625	46.125	206.25	50.875	209.875	45.5	212.125	51.625	197.25	56.375	201.875	56.25	195.875	58	203.125	58	200	60.875	200.5	63.25	205.375	65.75	209	66.25	198.125	66	194	68	179.875	39.875	174.875	32.25	172.25
ash-73	208.5	61.5	215.25	48.25	210.25	67.25	196.125	52.875	191.125	50.875	199.625	49.5	194.5	47.5	197.5	54.625	217.75	43	210.5	48.25	212.625	42.875	216.5	49.125	204.5	53.5	208.375	52.625	203.75	55.75	210	54.625	207.5	57.125	208.125	60.5	212.125	61.875	215.5	63.125	205.375	63.75	203	66	182.25	46.375	177.625	37.5	175.5
ash-74	148.5	83.375	166.5	61.5	148.625	89.75	137.75	61.375	130.625	54.375	143	60.5	137.375	53.125	135.75	63.125	174.75	55	159.25	60.5	166.625	52.75	167.875	63.75	144.5	72.125	151.25	72.125	142.625	74	153.5	74.125	148	78.625	148.25	82	152.875	84.375	158.125	87.125	144.625	84.25	139.625	86.75	128.25	40.375	123.875	28.125	120.375
ash-75	116.833	107.5	125.167	87.333	118.5	114.667	100	95.333	94.167	93.333	104.667	93.167	98	88.5	100.667	98.5	128.167	81.833	119.333	89.833	122	81.5	127	90.333	110.833	98.833	117.333	97.167	110.833	101.5	118.667	99.333	115.833	103	116.5	106.333	120.833	107.333	125.833	108.5	112.667	110.167	108.167	114.167	78.833	87.167	73	75.333	71.5
ash-76	156.125	66.125	164.5	55.875	155.875	72.875	145.875	56.625	140.875	54.25	150	55.375	145.125	51.125	146.5	58.125	166.625	52.625	159.75	55.375	163.125	51.625	165.125	57.125	153.5	58.625	157.75	58.375	152.875	60.25	158.75	60.125	155.875	62.375	156.125	65	159.875	67.875	163.5	69.875	152.25	67.375	148	69.875	132.25	51.75	130.625	41.5	132.875
ash-77	91.333	195	126	171.667	84	213.667	67.333	155	56.667	141.667	81.667	152.667	71.667	135.667	63.333	160.333	140.333	163	116.667	167	130.333	152.333	131	179.333	93.667	167.667	102.333	171	86	174.333	107.333	178.333	94	183	92.333	191.333	98.333	199.667	103	210.333	79.667	197	68	203.333	28.333	129.667	30	91.333	46.333
ash-78	55	99.333	70.167	91.667	53.167	104.833	49	84.333	45.167	79.167	54.5	85.5	50.833	78.333	48.333	85.667	75.5	89.167	65.5	90.333	71.5	85.5	71	93.333	55	89.833	59.333	91.167	53.167	91.333	60.667	94.167	56	95.667	55.167	98.333	58.667	102.833	62.667	106.333	50.667	100.167	45	99.833	42.333	74	44.833	59.5	48.833
ash-79	52.667	83.833	65.5	68.833	52.167	91.667	41.333	66.5	36.167	61.167	47.667	65.5	42.667	58.167	41.667	68.833	72.5	63.667	59.667	66.333	65.5	59.833	68	71.333	50.333	74.333	55.167	74.333	48.833	76.5	57.833	76.833	52.667	78.833	52.667	82.833	57	85.333	62.667	87	48.167	84.833	41.333	86.167	28.833	51.333	28	37	31.333
ash-8	151	83.375	163.25	70.375	152.25	91.375	141.5	69.625	136.875	65.625	147.125	69.125	142	63.625	141.75	71.875	169.125	65.875	157.625	70	163.125	64	164.875	72	149	76	152.75	75.875	147.375	77.625	155.125	77.75	151	80.25	150.875	82.375	154.875	85	159.125	87.5	147.75	84.875	144.25	87	130.25	60.5	127.5	51.125	124.75
ash-80	195.833	83.333	203.5	59.167	197.833	89	176.333	64.333	169.667	62.667	181.5	63.833	175.333	60	177.333	66.667	208	53.167	199.167	60.167	202.5	54.167	206.5	61.167	190.833	72	196.333	70.5	189.167	74.833	199.167	73	195.167	77.333	195.5	82.167	200.833	83.667	205.667	82.167	191.667	85.667	185.333	88.167	150.833	57.333	144.333	44.5	141.667
ash-81	96.833	102.833	118.833	92.5	93.833	106.833	94.167	79	91.667	73.333	98.333	82.833	97	76	92	80.667	125.167	91.5	112.667	91.5	119.667	88.833	118.333	95.667	98.667	93.667	104.333	96.5	96.333	94.667	105.167	98.667	98.833	99.5	97.5	101.667	101	107.167	106.333	110.667	90	100.833	84.833	97.333	84	63.833	90.167	47	98.333
ash-82	77.667	68.833	97.333	56.833	77	76.833	72.5	51.833	69.167	47.167	79.167	52.667	74.5	44.667	71.167	54.667	103.833	53.833	91	55.667	97.833	50.167	97.667	59.833	76.833	57.833	81.833	58.667	74.667	59.333	84	61.833	78.333	64	77.667	68	82.5	72.167	87	76.167	73.667	70	69	71	65	45.167	64.833	26.667	69.667
ash-83	112.333	164.333	130.667	114	124.667	182	73.333	138.667	57.333	133.667	82.333	131.667	66	125.333	76.333	143	136.333	95.667	117	117.333	120.333	99	132.667	115.333	94.667	146.667	107.333	140.333	94.333	153.333	114.333	144	108	155.667	110.667	161.333	129.667	163.667	146	156.667	105.667	173.667	96.667	180	44.333	129	22.333	103.333	10
ash-84	170	80.667	179.667	66	170.167	83.833	160.5	65.667	156.5	61.833	164.833	66	160.667	60.5	160.833	68.667	184.333	61.5	175.5	66.333	178.5	60.667	181.167	67	167.833	74.167	172.5	74	166.5	76.167	173.333	75.833	170.167	77.833	170.167	79.5	175	81.167	178.167	81	167.167	81.333	162.5	81.333	144.667	53	144	41.5	146.5
ash-85	69.875	140.875	82.375	124.5	71	150	57.875	126.75	51.375	123.75	62.125	124.75	56.375	120.5	58.125	129.375	86.375	119.875	76.125	123.875	80.375	117.75	84	126.125	65.875	129.75	71.125	129.25	64.25	131.875	73.125	131.875	68.75	135.125	69.625	139.875	74.75	142.375	80.5	143.375	66.125	143	61.625	147	43.375	117.375	39	104.125	37.5
ash-86	605	507.5	645	441	606.5	534.5	545.5	450.5	522	438	568.5	448	543	430	549.5	460.5	659.5	421.5	623	441	637.5	418	652	448	594.5	471	611.5	467.5	585	479.5	620	474.5	604	487.5	605	502	621.5	510.5	637	516	587	513.5	566	522.5	463.5	426.5	449	370.5	452
ash-87	57	82.167	80.833	67	54.667	88.667	48	54	42.167	48.5	54.5	57.833	50	48.167	45.167	57.667	88.5	65.333	72.5	65	82	61.5	82	71	57	69.667	63.5	71.667	52.833	70.667	66.167	75.333	58.833	76.833	57.5	81	63.667	87.5	72.667	90.167	50.333	82.5	42.5	80.5	31.5	42.833	33	17	41.667
ash-88	413	308	472	238	418	353	342	249	317	238	374	233	341	214	347	256	497	221	443	231	466	201	479	241	396	251	422	249	389	263	435	260	412	279	413	299	451	322	490	330	386	327	351	340	267	257	249	181	257
ash-89	161.667	119.667	165.333	84.333	166.333	132.667	120.667	107	106.667	104.333	129	99	112.333	93.667	123.333	111	166.667	68.333	158	86	156.667	72.333	171.333	84	146.667	102.333	156.333	96.667	146	108.333	163.333	100.667	158	111.667	160.667	119	175	120.333	181	114	155	132.333	140	140.333	72	111.333	51.667	82.667	47
ash-9	45	85	69.25	67	43.75	94.5	35.75	59.75	30	51.5	42.5	59.25	37.75	50.25	34	61.75	77	61.5	61.75	64.5	70	56.5	70.75	69.75	43.25	71.25	49.25	72.25	40.75	73.5	52.25	75.25	45.75	78.75	45.5	83.5	53.75	90	63.5	92	39.5	85.75	32	86	23.75	47	24.75	24	27.5
ash-90	99.5	66.125	114.5	53.5	97.5	72.625	90.875	47	86.25	41.625	95.75	47.75	92.875	40.25	89.375	49.25	120.625	49.75	110.25	51.625	116	46.625	116.75	55.375	99.875	54.75	105.125	56.125	97.25	55.875	106.625	58.375	101	60.375	99.625	65.25	103.25	68.375	105.875	71.875	94	66	87.125	65.375	74.75	32.375	77.625	15.25	84.25
ash-91	245.5	103.667	255.167	73.833	246.667	112.333	221	80.5	212.667	78.667	227.833	80.833	219.333	75.5	221.667	85.167	261.167	66.167	249.833	75.167	254.167	68.167	259.333	76.167	239.5	91.167	246.833	88.167	235.833	93.833	250.333	91.167	244	97.167	245	102.333	252.833	104.167	260.5	101.333	239.667	106.833	231	109.667	187.667	67.667	178.667	51.667	178.167
ash-92	88.167	56.167	90.5	41.833	93.667	62.167	73.667	53	66.833	52	76.833	48.5	69.667	46.833	75.167	54.333	91.167	35.167	86.667	43	86.667	36.5	93	42.167	81	50.167	84.667	47.667	81	53.167	87.167	49.333	85.667	53.333	87.333	54.667	93.833	55.5	98.5	53.625	85.5	59.375	82.875	63.375	57.333	55.167	49.333	46.833	44
ash-93	126	70.5	139.333	50.833	127.333	79.833	111	53	104.333	48.333	116.667	51.667	110.833	46	111.833	56.5	144.833	44.5	134.5	49.5	138.833	43.5	141.667	52.833	122.5	58.833	127.5	58.333	121.167	60.833	129.167	61.167	125.167	64.167	125.833	69.167	135.5	73.5	143.167	72.167	120.833	73.833	113.5	76.5	94.667	46.333	88	34	84.5
ash-94	81.833	73	94	60	81.833	79.833	72.667	58.333	67.833	55	76.833	57.333	72.5	52.333	72	61.333	98.167	55.667	89.333	59.5	93.667	53.667	95.167	62.5	80.333	64	84.667	64.167	78.833	66	85.5	66.5	81.833	68.833	81.667	72	86.833	75.333	91.167	77.667	78	74.833	72.833	76	59.833	50	57.167	37.333	58
ash-95	140	186	177	134.5	139.5	216	101.5	133.5	85	120.5	116.5	131	100.5	110.5	102.5	141.5	193	121	162	134	176.5	113.5	182.5	140	133	156	147	156	127.5	161.5	153.5	163.5	139	173.5	140	182.5	154.5	192	169.5	200	126	193	107.5	202.5	45	97.5	38	52	46.5
ash-96	78.5	119.75	102.5	100.25	79	131	66.75	97.25	61	89	74.25	95.5	68	86.5	66	100	110.25	94.25	94.5	98	102.75	88.75	104.5	102.25	75.5	105.5	82.5	106.5	72.25	108.75	85.75	110	78.5	113.75	78.25	118	85.75	124.5	93.75	128.75	72.75	123	66	125.5	55.75	82	52	61	51.5
ash-97	52.333	60.333	66	47.5	52.333	67.333	40.833	44.833	36	42.5	46.167	43.667	41.167	39	41.5	48.5	70	42.167	60	46.333	64.833	40.833	66.667	49.5	50.667	51.833	53.833	51.833	48.5	53.167	55.333	54	51.5	55.333	52.5	59.167	55.667	62.333	59	65	49.167	62.167	44.333	64.333	27.5	36.833	24.833	25.167	25.333
Bengal_10	428.5	198	433.5	153.5	419.5	211.5	388	148.5	379	142	401.5	152.5	393	133.5	392	156	428.5	155.5	440	143	432.5	140	439.5	161	426.5	170.5	438.5	171.5	423.5	176	441	179	430.5	185.5	428.5	194.5	435.5	200.5	440	205	411	198.5	383.5	196	322	134.5	322	90.5	338
Bengal_100	287.25	164.5	303.75	118.25	290.5	183.5	246.25	135	231.5	127	260.5	131.25	243.25	117.5	249.75	140.25	311	102.5	290.25	118.25	294	101.5	307.75	119.25	272	138.75	282.75	135.75	268.75	145.5	291	138.75	282.5	150.75	284	159.25	293.5	162	302.75	165.75	280.25	166.5	274.5	173.5	208.25	127.75	191.5	96	182.75
Bengal_102	117.333	161.667	133.667	115	127	167.333	96.667	126	85.333	119	100.333	125.667	93.333	118	94	129	138	101.333	122	117	127.333	104.667	136.333	114.667	99	146.333	109.667	143.667	97.333	151	115.667	145.667	109.333	155	115	159.333	128.667	156.333	141.333	151	109.667	162	106	164	92.667	83	86	67.667	70.333
Bengal_106	275.333	177	300.667	147.667	273.667	179.333	264	140.667	258.333	132.333	271.333	144.667	266.667	134	263	144.667	307.333	139.667	290.667	148.667	298.333	140	303	149.333	274	170	280	171	272.333	172	283.667	171.333	276.333	174.333	277	177	282.333	177	287.667	175.333	267.667	172.667	261.667	169.667	244.667	116.667	243.667	88.333	252.333
Bengal_107	292.167	135	313.167	106.333	291.5	140	280	101.667	273.667	96.5	287.5	106.667	282	94.5	279.333	106.5	321.833	102.167	305.5	108	314.5	99.667	314.667	110.667	290.167	123.667	297.667	124	287.333	125.833	301.167	126.833	293.833	130.5	293.167	134.333	296.667	136.333	301	137.5	288.333	135.167	282.833	135.167	260.5	79.167	259.167	55.5	261.333
Bengal_108	164.333	200.667	204.667	142	175.667	214.333	143.667	141.667	130	131.333	153.333	144.667	141.667	128.667	139.333	146.333	217.333	130.667	190.667	143	203	128	210	147	153.333	177	169	177	151.333	181	177	182.333	163.667	190.667	164	198.667	180	202.667	198.667	203.667	158.333	202.333	147.667	203.667	124.667	97.333	117.333	63	112.333
Bengal_109	325.333	167.333	354.333	109	326.667	177.667	293.333	115.333	277	107.333	301.667	116.333	290	101.333	290.333	122.667	367	98	342	114	351.667	96	360	115.667	312	140.667	331.667	138.667	310	147	340	143.667	325	158.667	325	165	335.333	167.333	346.333	168	315	170.667	304.333	172.333	250	89.667	239.333	56.333	232.667
Bengal_11	166.333	179.667	152	141	176.333	181.667	132	173	121	177.667	137	168	126	170	132.333	175	149.667	129	149	149.667	142.333	138.333	155	140	149	175.333	155.333	169	149.667	179	158.667	168.333	160.333	175.333	165.333	179.333	171	173.5	180	164.5	161.25	185.5	156.75	188	100.25	162.25	83.75	157.25	69.25
Bengal_110	284.333	221.333	311.333	155	264.667	235.333	258.667	150	247.333	135.333	271.667	157	266.333	134	257.667	159.333	323	143.333	302.667	157.667	313	143.333	315.667	160	296.333	195.667	310.333	194.333	287.667	197.667	308.667	200.333	297	210	289.333	219.667	297.667	222.333	299.333	224.667	267	221.333	246.333	216.667	184	99	188.667	44	216.667
Bengal_111	139	298.667	137.667	245	148.667	309.667	92.333	279.333	78	278.667	102.667	271.667	83	266.667	99.333	283	139.333	231.667	125	254.667	124.667	235.333	143.333	247.667	122	284.333	134.333	277	121.333	291	139	279	132.667	289.333	138	294.667	149	291	155	288.333	131	304.333	125.333	312.667	56	291.667	29.333	273.333	7.667
Bengal_112	93.333	140.667	135.667	99.333	100.333	157	87	96.333	79.667	85.667	97	97	88.333	84.333	83.667	100.333	149.667	92	124.667	101.333	134	87.333	136.333	103	85.333	117.333	97.333	118.333	84.667	123.333	103.333	122.667	92.667	131	93	138	105.333	144.333	124	150.667	90.333	143.667	85.333	145.667	86.333	69.333	81.333	41.667	75.667
Bengal_115	213.5	138.25	239.75	96.5	214.25	152.5	189.25	97.75	177	87.5	199.5	98.5	189	78.75	189.5	103	253	89.25	228.5	98.75	238	80.5	245	102.25	205.75	119.25	217.5	118.25	202.75	123	222.25	124	213.25	130	213.75	135.75	220.25	139.25	230.25	141.5	204.75	138.75	194.75	140	159	76.5	152.25	46	149.25
Bengal_117	215.167	117.833	241.333	101.667	213.333	127.167	212.167	89.5	209.5	82.167	217.333	92	216.333	82.833	208.333	90.167	250.5	99.5	235.167	99.333	245.167	94.5	240.5	105.333	215.333	104	222.667	106.5	213.333	106.333	224.333	110.667	217.833	112.833	216.167	116.667	220.5	121.667	226.5	126.5	211	118	204	117.5	202.833	75.5	207.167	53.5	215.667
Bengal_12	100.667	230.333	124.667	161	113	240.333	70.333	179.667	56	173.333	81.333	182	65.333	165	71.333	186.667	131.333	142	111	168.667	114	142.667	128.333	167.333	80.333	208.333	97.667	204	80.667	214.333	104.333	207	96	221	100	229.667	116.667	227.667	133.667	222.667	95.333	233	92.333	236.333	62.333	134.667	45.333	118	29
Bengal_122	149.25	215.25	166	161.75	146.25	219.75	110	174.25	94.75	165.25	123	172.25	108.5	161.5	109.5	179.5	174	145	154.5	166.25	162.5	149.75	169.75	165	143.25	204	157	201.5	140.25	209.75	156.75	204.75	148.5	211	149	213.25	155	211.75	159.75	209.75	138.25	216.5	128.25	216.25	61.25	165.25	41.75	124.5	40.75
Bengal_124	96	144.75	114.75	112.75	96	151.5	78.5	111.25	70.25	104.5	86	115	78.25	103.25	78.25	115	124	106.75	106.5	113	115	103.5	116.5	116.5	92	130.75	101.25	130.5	88	133.25	107.25	134.5	96.5	139.5	96.25	143	103	146.5	108.25	147	91.75	146.5	83	147.25	56.5	94.25	53	69.25	53.75
Bengal_126	179	166.333	178.333	140	175.333	182	144.333	140.667	130.333	137.333	153.333	140	142.667	129	146.333	147	182.667	135	173.667	138.333	176.333	130	183.667	143.333	176	150.333	182.667	149.667	171.333	153.667	185.667	154.667	179	157.667	179	163.667	183.667	169	188.333	172	167	171.333	145.667	174.667	92.667	149.667	78.667	121.333	80.333
Bengal_130	394.75	161.5	422.75	128.5	393	165.5	383	118	376	108	392.5	122.75	388	110	382.5	122.5	433	122	415	128.5	425	120.25	423.75	133	396.25	148.25	406.25	150.5	392.25	150.25	408.25	153.25	399	156.5	396.5	159.75	400.5	162.75	404.5	164	387.5	158.75	381.5	158	366.25	82.75	371	55	382.5
Bengal_132	57.333	81.667	68.833	56.667	57.667	86.167	43.167	58.167	38.5	53.833	49.833	59.5	43.667	52.333	43.333	60.167	73.333	52.167	63.5	58.333	67.667	51.833	70.5	58.833	53.5	70.5	58.833	70.333	51.833	72.333	61.167	72.667	56.5	75.5	56.833	80	62.667	81.333	68.333	81.333	52.667	81.833	47.833	82	28.833	50.833	22.167	30.667	21.5
Bengal_138	176.333	181.667	195.333	118.333	177.667	190.333	129.333	127	115.667	115	146	125.333	130	112.667	130.333	129.333	204.333	103	183.333	119.333	191	104.667	199.333	118	166	160	187	157.667	162.333	165	188.667	160	176.333	173.667	175.667	179.333	187.667	178	194.667	175.333	163	182.333	148.333	183.667	70.667	97.667	55	53.667	52.333
Bengal_14	212.5	260	262.5	185.5	216	282	178.5	185	158	172	192	190	174.5	163.5	173.5	196	283	169.5	244	192	259	165	271	195.5	199	227	221	227	193.5	235	232	235.5	213	250.5	213	259	229.5	264.5	250.5	268	198	264.5	183.5	261.5	143.5	142.5	129	81	126
Bengal_146	115.75	159	131	107.25	118.25	168.75	80.5	120	67.75	112.25	92.25	120	79	108.75	80.5	125.5	140.25	96.25	121.75	115.25	129.75	99	134.75	112.25	103.75	138.5	115.25	136.5	101	144.5	121.75	140.75	114.5	151.5	115.25	157	129	157.5	137.5	156	107.5	162	98.25	166.5	42.25	110.25	27.5	72.5	20.75
Bengal_15	238.667	264.667	266.333	204.667	239.667	273	194	209.667	174.333	200.333	211	210.333	192	190.667	192	217.333	284.333	192.333	252.667	208	266.667	186.667	275.333	208.333	225.667	233.333	243.333	231.667	221.333	238.333	249.667	236.333	237.333	254.667	238.333	262	258.333	262.667	271	256.667	219	263.667	199.333	261	142	186	130.333	141.667	128.333
Bengal_151	81.333	117.667	106.5	95.333	79	124.333	75.833	82.833	70.333	75.5	83	84.833	78.5	74.333	73.667	86	115.333	92	101.167	94.333	109.5	87.667	107	98.333	80.667	103.667	89.167	106.833	77.5	105.167	91	110.667	83.167	112.5	81	117	87.833	120.333	91.667	123	75.167	116.333	68.833	115.667	60.333	63	65.833	41	76.667
Bengal_152	183.333	190.667	216.667	123.333	186	208.333	141	128.667	126.333	113.333	154.667	132.333	139.667	108.333	140.667	135.667	231.333	110.333	204.333	129.333	215.667	107.333	225.333	131.333	170	160	188	157.667	167.333	167.333	196.667	164	181.333	178.667	182.667	187.333	202	190.667	215.333	187.667	171	192.333	151	199	102.333	95.667	87.667	53	91
Bengal_154	100	175.25	120.75	135.5	101.5	184	72.5	138.5	62.5	131.5	82.25	140.5	72.5	126	72.25	142	129.25	124	110.25	137.5	118.5	121.25	124.25	139.25	92	158	102.25	156.75	89.5	162	108	160	99.25	167.5	99.25	173.75	106.75	175.75	116	176.25	94.25	177.25	85.75	178	41.75	118.75	34.5	92.25	33.25
Bengal_155	105	243	148.667	181.667	108	256	76	181.667	59.667	166.667	85	182.333	73.333	165.333	71.667	186.333	163.333	166.333	128.333	183	148	161.333	154.667	186	91.333	214	108.333	213.333	87.333	218.333	117	218	102	231	104.667	240	119	242.667	131.667	242.333	94.667	243.667	84.667	245.333	48.333	135.667	38.667	101.333	28
Bengal_157	129.333	209.333	169.333	149.667	129	228.667	94.667	148.667	76.667	134.333	107.667	152.667	93.333	133.667	91.333	152.667	187	134.333	151	154	170	131	174.333	154.667	122	183.667	136	183.333	112.667	186	145	187.333	129.667	200.333	130	206.667	143.333	213	157.667	215.333	119.667	214	105.667	215.333	49.667	117.667	35.333	69.333	33
Bengal_16	242.046	269.991	294.067	184.867	249.355	300.516	194.325	190.026	167.67	172.399	212.382	189.596	190.456	163.8	193.465	201.634	319.003	166.81	275.151	189.596	291.058	159.071	305.675	192.175	225.279	225.709	252.365	225.709	221.41	235.168	261.823	234.308	239.037	251.935	241.617	266.552	257.094	270.851	275.151	273.431	225.279	274.291	207.223	274.721	136.286	158.641	124.248	82.545	115.649
Bengal_166	99.25	138	124.75	106	99.25	145	85.5	103	77.5	94.25	92.75	105.25	87	91.75	84.25	107.75	132.75	99.75	114	109	122.5	95.75	126.25	110.75	93.5	124.25	104	124.25	91.75	127.25	108.75	128	99.5	132	99.75	136.5	105.75	139	112.5	139.75	94	137.75	88.25	137	69.75	82.75	67.5	59	65.5
Bengal_168	137.75	164.25	145.25	121.5	137	172.5	104.5	132.25	91.25	126	115.75	132	101	123.75	104.75	136.75	151.75	109.75	136.5	125.75	143.5	113.5	150.75	124.5	131	149.5	140.75	146	130	153.5	143.75	149.5	137.25	157.25	137.75	162.75	144	161.75	150	160.75	130	165.75	121.5	169.5	67.25	119.25	60.25	91.75	57.5
Bengal_17	361.667	169.5	379.333	145.667	362.667	173.333	351.333	141.833	345.333	136.833	356.5	142.667	351.333	136	350	144.667	385.167	140.667	371.667	145	378.333	138.333	379.833	148.5	356.833	161.333	364.667	162	355.833	163.667	368.667	164.167	361.167	167	361.5	170.167	367.667	170.667	372.667	170	356.833	170.167	352	168.167	335.667	123.833	333.5	108.833	333.167
Bengal_170	155.833	99	162.833	80.667	154.5	106.667	139.833	81.5	133.667	76.5	145.5	80	139.5	73.333	141.167	82.833	166.5	75.5	158.667	80	161.833	73	165	83	154.833	87.5	159.167	87.5	152.333	89.833	161.833	90.5	156.167	93	156.167	97.667	159.5	99.5	162	102.5	149.833	100.333	144	103.167	117.833	71.5	113.667	56	116.167
Bengal_171	113.667	160.667	159.667	121	125	177.667	108	112.667	101	102.333	117	114	111.333	97.333	102.667	118.333	175.333	112.667	145.667	119.333	161.667	103.667	161.667	126	108	135	119.333	136.333	103.667	141	129	143.667	114	152.667	114	158.667	126.333	165.333	141.333	171.333	106.667	164	101.333	164.333	105.667	86.333	101.333	58.333	103
Bengal_174	140.333	89	157.5	60.833	139.167	96	122.167	61.167	113.333	55.333	130.667	62.667	122.833	53.5	122.5	64.5	163.333	56.167	149.667	63.167	156	54.333	158.333	64.667	137	75.667	144.167	76	134.667	78.833	147.667	78.167	140.833	84.167	140.667	88	145.667	90	151.5	91.833	134.667	90.333	128	92.333	96.5	45.333	94.667	24.5	99.667
Bengal_18	232.5	148.25	264.75	112.5	239.5	162.75	226.75	118.25	218.5	111.5	231.5	115.25	223.75	108.75	224	120.75	274	104.5	252.25	111.75	263.25	99.5	266.75	114.75	223.5	128.5	232.5	128	223	132.5	237.5	130.75	229.75	138.75	232.25	146.5	248.25	152.25	264.75	152	228.25	151.75	224.5	156.25	228.75	89	220.75	75.5	215
Bengal_184	263.167	148.667	276.833	129.333	263.833	153.167	253.833	127.167	248.333	122.167	258.5	128.5	254.167	121.833	252.333	129.333	283.333	124.667	271.5	128.5	277.167	122.833	278.667	132	258.667	141	265.167	141.5	257.333	143.167	266.667	143.167	262.5	146.5	262.667	148.333	268.333	152.167	272.667	150.833	258.833	149.833	254	149.167	247	110	242.5	97.5	237.833
Bengal_186	166.5	278.5	215.5	190	182	292.5	122.5	192	104	178	141	194.5	121	173	121	200	237	173	197	192	213	169	223.5	196	143	247.5	173	245.5	141	252	187	248	164.5	269.5	166	275	190.5	278.5	210.5	272.5	159	280.5	149.5	282.5	77	148.5	57.5	84.5	49
Bengal_187	255.833	112.167	275.667	78.667	260	118.833	241.667	80.333	234	73.5	248.333	81.333	242.667	70.333	240.167	84	284.5	71.333	267.667	78.833	274.667	68.833	277.667	82	248	96.167	257.333	95.833	247.167	99.5	263	98.5	255.5	104.833	255.667	109	263.667	112.167	273.667	113.667	249.667	112.333	244.333	112.167	228.167	61.667	221	35	218.167
Bengal_19	330.25	180.25	350.5	153.25	333.5	189.5	318.75	153	311	148.75	325.25	152.75	317.75	146	317.5	155.75	359	148.25	341.75	153.5	350.75	146	353	157	322.25	167.75	332.25	167.75	322	170.75	336.75	170.25	330	175.75	329.75	180.5	338.75	182.5	348	182.75	326.25	182.5	323.5	182.75	313.25	130.5	311.25	111	306.75
Bengal_190	257	228.333	270.667	198	257.5	231.5	237.333	202.167	228.167	198.167	245.167	204.167	236.5	196.333	237.167	206.333	276.333	192.333	264.667	201.5	269.333	193.333	273.667	200.667	254.167	220	261.833	219.667	252	222.5	264	221.5	257.333	225.5	257.333	227.167	262.667	228.333	265.5	228	251.167	229.5	245.667	230.667	206.167	182.5	199.333	168.167	197.667
Bengal_191	231	136	257.333	97	237.333	141	219	94	208.667	89.333	223.667	99.333	216.667	88.667	215.667	98.333	265	89.333	248.333	98.333	255	89.333	260.667	99.333	224.333	120.667	235	121.333	222	124	239.667	124	231	130	231.333	134	238.333	136.333	245.333	137.333	227.667	137	222.667	136	203.667	70.667	195.667	48	189.667
Bengal_192	204.25	86.75	217.25	67.125	208.625	90	200.25	67.25	196.375	63.875	202.375	66.25	199.625	61.75	199.5	69.125	222.5	63.25	212.625	67.5	216.375	60.625	218.5	68.75	199.375	76.625	204.5	76.375	198.375	78.375	205.75	79.5	203.125	84.125	203.75	86	210.125	87	214	85.875	202.75	87.25	201.25	87.5	206	46.75	198.875	40.375	193.375
Bengal_193	208	77.667	220.167	52	208	82.833	191.667	54	185	47.833	197.833	54.167	191.833	46.833	191.333	56.833	225.333	46.333	214	52.667	219.667	45.667	222.5	55.5	205	67.5	211.5	66.833	203.333	69.833	213.667	69.667	208.333	72.667	208.167	76.5	213.333	77.833	218.167	78.5	202.667	78.333	196.333	80.333	166.5	37.667	160.833	20.167	159.667
Bengal_195	260	158.333	269.667	142.167	260.667	165	249.667	141.833	244.667	139.333	253.833	142.833	249.333	137.333	249	144.5	273.833	139	265.5	142.667	269.667	137.333	271	144.333	258.167	151.667	262.167	151.5	256.667	153.333	263.833	153	259.667	155.5	260.333	157.833	264.5	159.333	268.167	160.833	255.833	159.5	251.167	161.833	235.167	131.833	233.5	121.167	233
Bengal_197	240.125	93.875	261.75	77.25	240.125	96.625	241.625	66.875	237.25	61.25	245.375	69.25	241.875	62	238.875	69.125	267.75	76	257.125	76.75	262.75	72	263	80.125	239.75	84.25	244.625	86.25	238.25	85.5	245.125	88.75	240.375	90.75	240	93.375	245.625	96.125	249.5	97	236.75	90.875	234.5	88.25	240.125	46.5	243.25	34	245.625
Bengal_198	169	116.75	197	93.25	168.75	137.75	148.5	91.25	137.25	87.5	157.5	91.25	148	76.5	146.5	97.5	208.25	89.75	185.75	91.25	198	79.75	200.5	98.75	164.5	95.25	175.25	94.75	158.75	100	181.25	101.5	169.25	106.25	168.75	113.25	181.75	124.5	193.75	135	159	122.75	147.75	133.25	113.75	98.5	112.75	67.25	123.25
Bengal_199	106.5	130.5	127	84.75	106.5	135	82.5	88.75	72.25	81.25	90.25	90.5	80.75	80	80.25	93.25	135.5	76.25	119.5	88.5	126.25	78.75	131	89	100.75	117	112	117.25	97.5	118.5	116.25	118	107.25	125.75	106.75	128.75	112	129.5	119	129.25	101	130.75	95.75	130	49.75	65.75	44.25	34	48.5
Bengal_200	163.5	300	205	217	179.5	304	114	218.5	90	206.5	129.5	226	110.5	202.5	110.5	228	225.5	201	182.5	222.5	200.5	200.5	214.5	226.5	141.5	284.5	167	283	137.5	288	174.5	286	159.5	295	160	299.5	177.5	300.5	194	295.5	151.5	300	143	299	60.5	130.5	37.5	84.5	23
Bengal_201	169.833	102.167	178.167	72.5	169.5	112.667	145.333	77.167	135.833	73.167	152.333	76.167	145.167	67.833	145.5	80.333	184.167	67.5	172.333	75	177.667	66.167	181.667	76	164	86.5	171.833	86.167	161.667	91	175.5	89.333	169.667	95.167	169.667	100.5	175	102.5	180.167	105.333	163	104	155.5	107.5	111.5	66.667	112	41.833	115.833
Bengal_21	85.833	213.333	97.333	185.833	91	213.833	67.667	182.667	61.167	177.833	70.833	184.833	67	179.333	65.667	184.5	101.167	178.667	88	187.167	94.167	179	98.5	188.667	73.167	207.167	81.167	206.833	72.333	209.167	85.167	208	81.667	211	84.333	212.333	93.667	211	100.667	209.333	78.333	211.833	74.5	210.667	75.667	133.667	60.667	129	39
Bengal_23	84.333	97.5	101.333	65.5	87.667	107.5	66.5	66.5	59	63.167	73.667	70.667	66.667	61.333	66.667	71.833	108.833	60	94.833	68.167	100.5	59.333	104.5	69.5	77.833	84.333	87.167	83.5	76.333	87.167	90.667	86.833	83.667	92	84.5	96.333	93.833	98	102.5	97	79.167	99.5	73.5	101.167	46	57.833	41	29	44.833
Bengal_24	252.667	194.5	263	170.333	260.333	197.167	239.167	171.167	233.333	165.833	245.667	172.167	239.167	164.167	239.333	173.833	270.167	164.833	257.833	172	262.167	163	265.833	172.667	246.167	185.167	251.5	184.667	245.167	186.5	255.833	185.5	251.333	191.333	252	193.5	259.667	194.333	265.833	191.667	249.333	194.333	244	192.667	228.833	148.667	225	136.5	219.833
Bengal_28	165.25	140.75	198.75	118	164	155.75	158.25	105.5	150.5	96.25	166.75	106.5	161.25	92.25	155.25	109.5	210.5	109.75	188.75	114.75	202.75	101.75	200.25	124	161.75	122.25	173	126	159.5	125	177.5	130.5	166.5	133.5	165.5	140.25	173	147	185.5	153.25	157.75	142.5	148.75	144	139	93.5	142.5	59.5	152.25
Bengal_29	122	244.667	157.333	202.667	124.667	252.333	108	195.333	98	186	117.667	199.333	109	183	104.333	201.333	169.667	196.333	146.667	204.333	157	190.667	160.667	209	115.333	228.333	127.667	229.667	113.333	231	133.667	234	122.333	239.333	122	244	132.333	247.333	142.333	248.333	116.667	245.333	110.333	244	94.333	161.667	92.333	130	94
Bengal_3	410.333	195	422.333	133.333	416.333	205	363.333	154	347.667	148	375.333	151.667	355.667	138.667	366	160.333	430.333	116	411.333	140	413.667	118	430.333	136.333	397.667	177.333	411.667	172.667	393.667	182.667	417	172	408	189	410.667	194	421	192.333	431	189	402.333	199.667	389.333	204.333	313	153.333	283.333	108.333	278
Bengal_30	184.875	265.375	194.25	249.875	185.5	268.875	176.625	250.125	172.375	247.375	180.25	250.75	176.625	246.375	176.375	252	197.625	246.875	190.25	250.375	193.625	245.875	194.875	251.625	182.375	258.5	186.25	258.375	181.375	260.25	188.375	260.125	185.125	262.125	185.125	264.5	189.125	265.625	191.75	265.75	181.875	265.75	178.125	265.875	165.75	240.875	166.375	229.125	166.125
Bengal_31	310.667	170	325	115	303.667	183	271	119	255.333	108.667	287.667	120.667	270.333	102.333	272.333	127	334.667	104.333	316	117.667	326.667	99.667	331	122.333	308	148.333	323	147.333	303.667	154	327.333	152.333	312.667	163	311.667	168	316.667	171	322.333	173	300.333	171.667	287.333	175.333	207	101.333	196.667	60.333	213
Bengal_32	271.674	184.978	323.176	128.755	271.674	204.292	250.644	119.743	238.627	106.438	263.949	123.176	251.502	109.013	248.498	123.605	338.197	118.026	307.296	127.897	323.605	117.597	327.468	133.047	262.661	153.219	280.687	155.794	258.369	159.657	290.558	163.519	272.103	172.103	271.674	180.687	283.691	190.129	299.142	194.421	258.369	185.837	244.635	187.125	222.318	88.412	216.309	50.644	215.022
Bengal_33	148.667	170	178.333	127	149	180.333	126.667	123	113.333	114.333	136	125	126	112.667	123.667	129	189.333	121.667	169	128.667	177.667	116.333	182.667	132.333	141	147	155.667	148	137.667	152.333	160.667	152.667	147.667	162.333	148.333	169.667	160	175.667	171.667	174.333	136.667	172.333	127.333	171.333	103	104.333	98.333	73.667	100
Bengal_35	230.5	162.25	243.25	128	222	169.75	210.25	122.75	198.75	114.25	219	124.75	210	112	208.25	127.25	248.5	121.75	239.5	128.5	243.75	120	245.75	131.25	231.75	144.75	242.75	146.75	228.25	148.75	241	150.25	233.75	155.5	230.5	161.25	235	163.75	239	164	220.5	162.25	209	161.25	172.25	101.5	171	69.75	182.75
Bengal_39	338.494	153.138	351.883	115.063	328.452	158.577	324.268	107.113	319.247	99.163	332.218	112.134	330.125	98.745	323.431	114.226	361.088	109.205	348.536	118.41	355.23	108.368	355.23	117.155	343.933	135.146	352.301	137.238	338.912	137.657	351.883	141.423	343.933	144.77	339.33	150.628	341.004	153.556	341.841	156.067	329.289	153.556	317.992	153.138	281.171	79.498	289.121	48.536	313.389
Bengal_40	247.494	201.754	275.689	145.363	247.667	224	205.333	151.333	190	142.667	218.333	151	203.333	136	204	158.333	286.333	132	260.333	148.667	271.333	131.333	279	150.333	236	176.333	255.333	176	232.667	181.667	259.667	179.333	245.333	190.667	245.333	199	257.333	205.333	270.333	208.667	235	206	222	212.667	160	130.667	152.333	81	161.333
Bengal_41	112.25	186.5	143.5	170.25	110.75	200.25	103	155.5	96.5	148	110.5	159.25	104.75	146.25	99	158	152.5	167.5	134.25	167	144.5	159.5	143.25	173.75	112.25	168.25	121.25	171.75	108.25	171.25	124.25	176.75	113.5	178.5	112.5	185	119.5	194.25	130	199.75	106	188	100.75	191.5	87	143	95	114	110
Bengal_42	156.944	244.444	186.574	184.722	153.704	249.537	119.444	190.741	104.63	179.63	137.037	195.37	120.37	173.611	118.981	197.222	200.463	167.593	174.537	187.037	184.259	166.204	192.593	188.889	152.315	227.315	170.37	225	145.833	232.407	173.611	231.945	158.333	238.889	157.407	244.907	168.056	243.518	178.241	241.204	143.982	243.982	125.926	244.444	57.87	145.37	50.926	104.167	59.722
Bengal_43	131	178	158.25	142.5	130.75	185.5	115.5	137.25	107.5	128.5	123	139.5	116.5	124.75	112.5	142.5	167.25	136.5	147.75	144	158	131.5	160.25	148.25	125.25	163	138.75	164.5	123.25	166.75	141.25	168.25	131.25	171.25	130.75	176.5	137.75	180.5	144.25	181.75	123.5	178	116.25	178	93	111.25	92.5	80.75	99.5
Bengal_44	277.333	146.833	288.083	130.667	277.833	150	269.667	130.917	265.667	127.5	273.667	132.083	269.75	126.333	269.083	132.833	292.75	127.417	284.167	131.25	288.083	126.333	289.167	132.917	274.75	140.333	279.5	140.167	273.5	141.75	281.333	141.5	277.333	144.083	277.333	146.25	281	147.833	284.333	149	275.083	147.667	271.333	149	261.583	120.75	259.417	110.25	258.083
Bengal_46	250.967	142.166	278.046	94.294	252.901	158.607	213.25	99.13	199.226	90.909	228.24	96.228	210.832	77.853	214.217	105.899	289.168	83.172	263.54	94.778	274.178	72.534	283.366	102.031	242.747	109.768	257.253	108.801	234.526	119.923	264.507	117.505	250	130.077	250.484	139.265	262.089	144.584	273.211	155.222	240.329	145.551	231.625	155.222	171.663	102.998	163.443	53.191	168.279
Bengal_47	258.5	243.25	284.25	202	259.25	249	237.25	199	229	191	248.5	199.75	238.75	188	237.25	204.25	294.5	192	276	203	282.75	190.25	288	205.25	253.75	227	264	227.75	249.5	230.5	267.75	232	257.75	237.25	258	241.75	267.75	244.5	275.5	244.75	252	242.5	244.5	242.75	213.25	170.5	209.25	144.75	211.75
Bengal_5	110.667	128.667	120.667	98.167	107	134.833	86.833	98.333	78.833	91.5	95.5	99	87.333	88.5	87.667	102.667	127	90.333	114.333	97.833	119.833	87.833	124	100.5	108.833	116.167	117	116	104.5	118	117.167	119.667	111.167	124.167	110.667	128.5	114.833	129.667	119	129.5	105	130	98	130.833	54	74.5	51.333	50.333	57.167
Bengal_56	313	207.667	320.667	172	322	218.333	286.667	191.333	277.667	190.667	294.333	188.667	283	182	290.333	197	324.333	165	312.333	176.667	312	164	324.667	175	299.667	195.333	309.333	189	300.333	201.333	316	191	308.667	200.333	313	205.333	326	205.333	336.333	199	308.333	214	300	220	268.333	200.333	253.667	178.667	247.667
Bengal_58	296	130.333	291.667	102.667	283.667	121.667	274.5	102.833	269.833	99.833	279	103.167	274.5	98.333	274.5	105.5	295	99.833	287	103.5	290.667	97.833	292.333	104.5	281.333	112.667	285.833	112.167	280.333	114	287.5	114.167	284.167	116.833	284.167	118.833	286.833	119.5	289.667	118.667	281.5	120	278.167	119.333	261.333	100.5	257.833	86	256.667
Bengal_59	156.673	212.282	191.973	148.453	153.288	225.822	116.054	147.002	97.679	132.979	134.429	149.42	115.571	126.692	115.571	152.805	208.898	135.88	176.499	149.903	191.973	128.627	197.292	151.354	143.617	185.203	167.795	185.203	138.298	191.489	174.565	190.522	156.19	203.095	155.706	208.898	167.311	213.733	179.4	216.151	143.133	215.184	127.176	214.7	61.412	104.932	54.642	54.159	52.224
Bengal_60	236.667	184	259.333	136	235.333	195.667	205.333	135.333	190.667	124.333	216.333	136.667	204.333	124	204.667	141	269.667	126.333	249.333	137	258.667	126.333	263.333	139	230.333	166	244.333	165	225.333	170	250	169	237	177	237	182	243.667	185	251	186	227.333	185.333	214	185.333	154.667	111.667	146.333	69.667	159
Bengal_61	128.667	164.667	151	109	128.667	179.333	90.667	120.333	77	111.333	104	118	90	110.333	90.667	122.333	160.333	100	139.333	114	148.667	102.333	153.333	109.667	118.333	143.333	133.333	141.667	116.667	149.333	139	146	127.667	156.333	128.333	162	138.667	165	148	163.667	116.667	167.667	105.333	172.333	46.667	100	34.333	72.333	26.667
Bengal_65	171.674	192.704	206.867	155.794	172.103	201.717	155.365	145.923	143.348	134.764	164.378	151.502	155.794	133.047	150.644	151.502	218.026	145.923	193.133	153.219	206.009	141.202	207.725	160.515	167.382	175.107	180.257	177.253	161.373	178.112	183.691	182.403	172.532	186.266	171.674	189.27	181.974	194.421	192.704	197.854	163.948	193.133	155.365	193.133	125.322	128.326	125.751	88.412	127.468
Bengal_67	252.25	209.375	259.125	184.125	245.75	218.625	232.5	183.625	226	178.875	241	184.375	232.5	174.625	232.75	186.625	264.625	177.875	255.75	184.375	259.25	174.75	263.375	187.5	251.125	198.125	257.875	197.125	249.5	201.125	259.25	200.25	253.125	205.625	252.625	208.5	255.25	210.375	256.875	211.875	246.375	211.25	239.125	212.625	199.5	164	198.375	143.25	210.25
Bengal_68	256	214.667	290	162	264	238.333	228	173.333	215.333	169.667	239.667	170.667	224.333	157.667	228.333	177.333	302	152.333	274	163.333	287.667	147.333	293	164	238.667	190	253.667	184.667	238	196.333	262	189.333	250.667	204.333	254.667	211	265.667	214.667	278.333	217	245	220.333	238.333	226.333	208.667	159.333	197.333	118	193.333
Bengal_71	167.333	192	193.667	136	168.667	192.333	138.667	136	124	125	148.333	140.667	138	123	135.667	142.333	203.667	122	182.667	138.667	192.333	121.667	200	140	157	173	172.333	174.333	154	175.667	175	177	166.333	183.667	167.333	190.333	179	187.333	186.333	184.333	153	186.667	141.667	181.667	96	92.333	92.667	50.333	98
Bengal_72	196.833	222.333	215	194.833	194.5	231.333	182.167	188.833	176	182.833	189.333	191.5	183.167	181	181	192	223.667	190.333	209.5	194.5	217.167	185.167	219.167	198.5	194.667	208.167	203.5	208	191.5	210.833	205.667	212.667	197.5	216.5	197.333	220.833	202.167	224	205.667	225.833	190.167	222.667	182.5	223.167	157.167	165.167	159.333	141.167	171.167
Bengal_75	201.333	253.667	220.333	205.667	202	260.667	168.667	211.333	154.333	201	178.333	211.333	167.667	199.667	168.667	216.333	229.333	191.667	211	208.667	216	191.333	226.333	208	193.667	240	208	238.333	190.333	245	210	242	200	249	200.667	251.667	207	254	210.333	253.667	194.333	255.667	186.667	256.333	121.667	182	113.667	146	121
Bengal_76	293.667	248	323.333	204.333	291.333	253	268.667	200.333	256.333	189.667	281	203	271	187.667	266.667	207	336	192.667	313.667	204	323.333	193.667	326.333	210	290.667	235.667	302.667	235.667	287	237	306.667	239.667	293.333	244.667	294.333	247.667	301.333	250.333	306	251.333	284.667	248	273.667	249.667	218.667	148.333	227	114.667	243
Bengal_77	382	219	394.667	182	373.667	227	357.667	182.667	347	174	366	185	357.667	173.667	356.333	187.667	405	172	391.667	184.333	395.333	170.333	399.667	184.667	383	207.667	393	206.667	379	210.333	394.667	210.333	385.333	213.333	383	217	388.333	219.667	392	218.333	371.667	220.667	360.667	221	310	153	311	116.667	326.667
Bengal_8	276.01	147.893	297.506	97.162	288.478	158.641	261.823	105.331	256.664	99.742	266.122	107.911	261.823	99.312	260.103	109.63	307.395	87.274	285.899	101.032	296.647	86.414	301.376	102.322	259.243	130.696	270.421	128.117	257.954	134.996	278.16	130.696	269.991	141.015	273.861	144.454	294.927	145.744	310.404	137.575	271.281	149.183	267.412	148.753	271.281	64.918	260.533	46.862	251.935
Bengal_80	273.5	208.25	297	173	271.5	217.75	251.25	167.5	239.5	156.5	260.75	168	252.5	150.5	249.75	172.5	306.5	163	287.5	171.75	297.75	156.75	301.75	176.75	270.25	190	282.25	190.25	267.75	193.25	285.25	195.25	275.5	200.75	273.75	206.25	279.25	209.75	284.5	213.5	264.25	208	253.5	209	205.75	153	203.5	112.75	217
Bengal_81	326.167	121.167	338.333	99.833	326.5	125.5	313.833	99.333	308.833	96.5	319.167	101.333	314.5	96.333	314	101	342.833	95.167	333.5	101.5	337	95.833	339.833	100.167	323.333	112	328.667	112.167	321.167	113.667	330.667	114.167	326	117.333	326.167	120.5	331.667	122.167	336	122.5	320.833	122.333	314.833	123	297.167	85	295.5	71.333	296.333
Bengal_82	213.5	141	248.25	120.75	213.25	147.5	215.75	101.5	212.75	88.75	224	103.75	223	90.5	211.75	104	262	117	239.75	116.75	253.5	108.5	247.75	124.5	211.25	126.75	219	131	209.75	129.75	223.75	135.5	214.25	138	213.5	140.5	221.25	144.75	228.25	147.5	210.75	139.5	207.25	136	219	67	226.75	41.5	232.75
Bengal_83	155.5	141.5	185	110.25	156	154.25	139	104.75	128.5	95.5	147.75	104.25	138.75	92	136.25	107.75	196.25	101.5	174	106.5	186.5	96.25	188.75	113	149.5	119.25	161.25	119.75	147.5	123.75	166.5	124.75	155	131.75	155.25	139.25	163	143.75	172.25	147.25	147	143.75	138	146	119.25	90.5	113.75	60.25	115
Bengal_85	100.667	165.667	135	125.667	100.667	178.333	81.667	120.667	67.333	109.333	91.333	119	81	105.333	80.667	124	146.667	117.333	124.333	122	135	109.333	139.333	129	93.333	138	107.667	138	91.333	143.333	114	144	100	153.333	101	162.667	111.333	168	123.333	170.667	91	168.333	80.333	169	58.333	103.667	51.333	71	53.667
Bengal_86	189.75	95.75	212.25	69.75	189.5	104.75	178.5	65.75	173.5	63.25	185.5	68.25	179.25	62	177.75	68.75	219	68.5	203.75	70.5	212.5	66.5	212.5	72.75	185.5	82	194.75	83.25	183.25	84.5	198	86.5	190	90.5	190	94	196	97.25	201.25	100	184	96.5	178.5	97	161.25	59.5	159.75	36	162.25
Bengal_87	325	150.667	329.833	122.833	316.333	159.167	307.167	121.667	300.667	116.5	315.5	122.833	308.333	113	308.833	127	334.333	119	326.5	124.333	330.5	116.5	332.167	126	325.5	138.5	330.833	138.333	322.833	140.5	332.667	140.667	327.333	145.333	325.667	150.167	327.833	150.333	329.333	150.333	317.167	150.833	307.833	150.833	274	103.833	275.5	81.333	290
Bengal_88	283.25	227.25	305.25	190.75	276.5	231	273.25	187	266	179	281.25	191.75	277.25	180.5	270.75	192.5	313.25	187	298	194	306.5	186	306.5	197.25	283.5	217.25	293.25	219.75	280.25	220.25	294.25	222.5	286	224.5	284.5	225.75	286.5	227.25	288.75	227.5	275.5	226	267	224	241.25	141.5	246.25	120.5	256.5
Bengal_89	162	256	222.5	178.5	162	286	130.5	163.5	112.5	147.5	149.5	169.5	135	141	122	173.5	245.5	165.5	206.5	179	226	158	227	191.5	150	214.5	179	219	143	223	190	227.5	164	240.5	162.5	251	176.5	258	192.5	268	150	256	132.5	259	87	127	77	73	72
Bengal_9	271.5	209	287.75	163.75	272.25	218.25	241.75	168.25	230.75	163.75	252.75	171	240	158	241.75	175.25	299	154	280.75	168.75	287.5	153.25	294.5	166.75	262	191.5	274.75	190	259	195.25	280	193	269.75	202.5	270.5	207.75	279.5	208.25	288.25	207.75	264.25	209.5	257.5	212	218	148	214.25	116	218.75
Bengal_90	320.75	144	373.5	135	314.5	156.75	331.5	109.5	326.25	98	339.25	110.25	342	96.75	328	110.5	386.5	134	362.5	126.5	380	122.5	367.5	138.5	328.5	121.5	338.5	130	324.25	125.75	339.5	135	325.75	136.25	322.75	141.5	330.75	159	349.5	170.5	314	143	306.75	144	339.25	88.25	346.5	69.5	359.75
Bengal_91	343.667	238.667	370.333	173.667	339	249	301.667	174.667	283.333	161.333	317	177.333	302	155.667	298.333	180.667	386.333	160	356.667	178	372	158.333	375.333	184	337	212.667	353.333	211.667	330.333	219.333	361	218.333	343.667	232	344	237.667	355	241	364	240.333	328.667	240.333	309.333	241.667	239.667	130.667	235.333	88.333	237
Bengal_92	220.25	244.5	234	211	220.25	251.75	200.25	213.25	192.25	208	208.5	215	199.75	205.75	199.75	216.75	242	205	229.5	214.25	234.25	205.5	238.25	213.75	215.75	232.5	223.75	231.5	213	235.5	226.5	233.75	220.25	240.5	220.25	243.25	225.25	244.5	230.25	245	215.75	244.5	209.75	245.5	177.5	194	175.5	173.75	171
Bengal_94	139.25	130.75	170.25	88.25	138.75	151.5	114.75	84.75	104.75	74.5	125.5	85.5	116.25	67.75	113.75	91.5	183.25	80.25	158.5	87	169.75	72.5	171.5	94.25	132.5	107.5	146.5	107	128	112.5	154.5	114.25	140.25	123.75	139.75	129.25	148	135.25	157.5	141	130.5	134	121.5	136.75	86	74	79.5	36.25	80.5
Bengal_98	257.5	183.375	267	160.875	257	190.875	242.5	163.25	236.25	161.125	247	164.625	242.5	158.375	243.125	167.875	270.875	157	263.125	162	266.375	155.375	269.625	164.5	254.125	174.375	259.625	174.5	252.625	176.375	261.75	176	257.125	179.25	256.875	181.875	260.75	184.25	264.875	185.5	253.25	184.25	248.375	186.75	223.5	156.875	220.875	142.75	222.25
Bengal_99	344.333	288.333	385.333	242.333	336.333	296.333	321.667	230.333	311.333	213.667	337	234.333	328.667	218.333	315.667	232	401	233	371.667	243.333	388.667	231	388.667	248.667	345.667	274.667	358	276.667	338.333	278	362.333	281.333	347.667	285.667	344.333	288.667	351.667	292.333	358.667	295	329.333	288.333	313.667	283.667	281	164.333	289.667	125.667	312.667
Birman_100	208	183.333	238	121.667	212.333	203.333	160.333	126.333	146.333	119.333	179	126.667	160	114.333	162	132.667	251	107.667	224.667	124	236	108.333	242.333	122	196.333	154.667	213.667	153.333	193	162.667	219.667	161.667	208	170	208.667	180.333	223	187.333	239.333	189	197	189	184	194.667	101.667	90.667	93.333	55.333	94
Birman_101	262.75	195.75	286.5	148	265.5	210	231.25	155.25	218.75	149.75	242	155.5	228.5	142.75	231.25	161.5	297	140	274.5	149.25	285.5	136	291.5	153	253.25	175.25	266.25	173.75	251.75	180.5	271.75	178	261.5	187.5	262.5	193.75	273.25	197.75	283.5	199.25	254	200.5	244.5	203.75	191.75	144	176.5	118	168.75
Birman_102	159.25	200.5	193	167.5	159.5	210	145	159.5	137.5	148.25	155	159.5	147.75	147.5	142.25	163	204.25	160	180.75	164	193.75	153	195.25	171.75	153.25	183	164	184.75	150.5	186.25	168	188.75	158.25	194	158.5	198.75	169	205	180	208	150	202.5	141	199	129.75	120.5	127.25	101.25	122
Birman_106	280.333	98.667	296	69.667	282.167	110.833	261.333	72.667	254	69.333	269.333	73.333	260.833	67.5	262	77.833	301.5	63.667	288.167	71.167	294.5	63.333	298.333	72	275.5	86.667	282.333	85.667	273	90	286.667	89.5	279.667	93.333	280.333	96.833	286.833	101	293.833	105.167	274.333	102.833	265.333	105.833	233	61.333	228.667	37.667	229.5
Birman_107	262.667	237	292.667	170.667	269.333	247.333	222	180	203.667	173	234.667	182	220	173.667	221.333	186.667	302.667	160	276.333	177.333	290	162.333	297	175.667	248.333	217.333	267.333	215	247.667	222.333	272.333	219	259.667	225	261	234	272	236.667	284	237.667	251.333	239.667	238	239.667	174.667	130.333	161.333	100.667	147.667
Birman_108	277	229.667	321	187.333	262.667	245.667	262	154.333	252.667	130.667	281.333	162.333	277	130.667	256	156.667	340.667	182.667	314.667	180.667	332.333	170	322.667	194.333	293.333	195	307.333	206.333	284	198.333	309	217	289.333	216.667	280.333	227.333	289	238.667	296.333	246	263	222.667	250.333	214.333	218.667	77.667	240.333	41	271.333
Birman_109	237.5	369	272	260.5	236.5	391.5	156	288	120.5	276	183.5	287	152.5	265	155.5	303	281.5	234.5	249	274	263.5	238.5	285	263.5	223.5	335.5	249.5	328	215	344	256	337	238	357.5	238	366	252	368	266	368.5	214.5	381	190.5	383.5	57.5	249.5	36	196.5	29
Birman_111	210.667	229.333	265.333	173.667	206.333	251	178.333	159	166	143.333	192	160.667	180.667	137.333	171.333	163.667	283.333	161	246.333	169.667	269.667	155	267.667	178	203	197.667	220.667	198.667	195.667	203.667	228.333	205.667	210.667	214.667	211	226.667	228	235.333	248	239.333	192.333	231	172.667	225.333	138.667	108.333	132.333	61.333	134
Birman_112	208	240	307	215	195.5	273.5	230.5	159	221.5	143	245.5	166	244	144.5	222.5	162.5	331.5	218.5	291.5	202	320.5	196	303.5	219.5	218	194	236	205.5	212	202	246.5	220	219.5	216.5	214.5	232.5	224	250.5	243	270.5	191.5	236	176.5	229.5	226	101.5	247.5	58.5	272
Birman_113	219	174	241.333	130	218.333	192.667	180.667	131.667	169	124.333	196	125.667	181.333	114.333	184	136.333	252	121.333	229.667	126.667	240.667	114.333	245	135.333	213	148	226	148	209.667	155.667	233.333	154.667	220	162	220	171.667	228.333	178.333	236.667	183.667	207.667	178.333	193.667	185.667	124.333	116.667	111	73	116.667
Birman_115	132.667	207.333	162.667	173.333	126.333	220.667	110.333	165.333	100	154.333	126.333	167	113	152.333	107.667	168	175.333	165.333	151.333	170.333	164.667	160.667	165	177	131	189	143	192.333	125	193.667	148	196.667	133.667	200.667	133	204.333	139.667	210.667	147	213.667	120.667	208	110	208.667	76	128	74.667	94	85.333
Birman_116	195.5	276.333	228.333	236	192	286.667	173	229.333	163.333	217	184	228.667	175.667	213.333	169	232.667	243	230.667	215.333	233.333	230.333	223.333	230	243	191.333	261	200.667	262.333	189.167	263.167	203	263.167	196.5	269.833	195.833	275.167	203.833	279.5	210.167	283.333	187.333	276	179.667	276	160.667	178	156.333	148	152.667
Birman_117	301.5	245.5	336.5	161	285	277	235.5	168	210.5	153.5	256.5	160	233.5	139.5	235	177	348.5	137	320.5	162.5	331.5	137	343	167.5	296.5	208.5	321	210	287	218	317.5	218	303	231.5	302	240.5	313.5	248.5	321	253.5	283.5	249	260.5	251.5	138	116	132	62	142
Birman_118	260	288	275.333	206.667	235.333	324.667	188.667	197.333	166	178.667	213.333	194.667	191.333	163.333	191.333	207.333	292.667	184	264	198.667	276	175.333	284.667	212	259.333	240	286	239.333	252	249.333	283.333	254	266.667	268.667	262	284	272	297.333	286.667	298.667	231.333	290	201.333	296.667	68.667	160.667	52	81.333	80.667
Birman_119	247.333	222.333	277.333	171	252	241.333	216.667	180.667	199.667	176.667	226.667	179	212.667	169.333	214.667	184.667	288	159.333	263.333	172.333	274.333	159.667	280.667	173	234.333	199.667	250	197.667	232	206	255.333	203.333	245	213.333	246	219.333	258.667	225.333	269.667	228.667	240	228.333	231	233.667	175.333	163.667	163	141.333	154.667
Birman_120	251.5	243.5	291.5	174.5	251	278.5	185.5	173	163.5	166	213	170.5	185	146.5	188	185	309.5	159	270.5	173.5	288	149.5	297	178.5	240.5	198	264.5	197.5	234	208.5	272	210.5	253	223	252	239.5	267.5	251	281.5	262	233.5	249.5	216	263	98.5	157.5	83	96	90
Birman_121	220.667	198.333	292	143.333	217	218.667	209.333	128	197	116	218	130.667	207	117	204.667	128.667	314	138.667	275.667	143.333	296	127	295	150	212	155	232	159.667	208	163.667	238	170	221.667	181.333	221.333	194.333	234.333	206	250.667	219	210.333	201.667	198.333	210	185	93.667	181.333	48.667	188
Birman_122	244	214.333	283.333	164.667	236.333	232	215.333	154.333	199.333	142.667	229.333	158	216.667	138	213	162.333	295.333	156	268	164.333	283	149.667	284.333	173	240.667	191	256.333	193.333	234.667	196	260.667	200	245.667	206	244.333	212	253	219.333	261	222.333	228.667	216.333	214.333	216.667	144.667	112	150	68.333	159.667
Birman_123	209.667	195.667	281.667	163.667	211.667	214	227.667	138.333	221.333	126.667	233.667	142.667	232.333	126.667	220.667	140.667	299.333	161.667	269.667	159.667	287	149	282.333	170	210.667	163	223.333	171.333	208.333	166.667	231.667	178.333	213.667	180.667	210.667	193	221.333	204.667	234.333	216.667	200.667	197.333	192.667	194.667	248.333	94.667	252.667	70.667	264.333
Birman_126	131.75	229.75	150.75	198.25	133	237.5	113	197.75	106	192.75	121.75	197.75	113.25	189	112.75	203.25	157.25	192	142.75	196.75	149.25	188.25	152.5	201	126.25	216.25	135.5	216.25	125	219.25	139.5	220.25	131.75	224.75	132	228.25	140.5	231	148.25	232.25	125.5	232.5	117.75	232.75	87.25	178	82.25	156.75	82.5
Birman_128	289	221	316.5	178.25	290.75	232.5	266.75	179	256	172.5	276.25	179	266.25	168.5	266.25	184.25	328.25	170.75	304.25	179.5	316.25	167.75	319	183.75	280	201	294.5	201.25	277.5	205.25	297.75	206	287.5	211	288.75	219.5	300	224	307	226.5	277.75	223.75	267.5	224.5	238.25	159.25	231.5	131.75	226.25
Birman_129	291	219	297.5	179.5	281.5	236	258.75	175.25	248.25	167.75	268.5	173.75	259.5	161.75	259.5	181.5	304.5	172.5	295	177.5	300	169.5	301	182.25	295	198.75	303.25	200.25	289.125	202.25	306.125	204.75	295.5	212.75	291	218	297.125	223.625	303.375	225.625	282.5	224.125	269.625	232.375	199	146.5	198.75	106.5	214
Birman_132	258.667	202	307	142	269.667	220.333	256.333	135.667	244.333	121.333	257.333	140.667	252.667	125.333	246	138.667	320.333	133	289.667	144	304.333	126.667	308	148.667	243.333	172	258.667	173.333	244	176.333	267.667	178.333	254.333	190.667	258	200	287.667	209.333	307.667	202.667	249.333	203	241	202.667	272	58.333	262.333	34.333	248.667
Birman_134	198.333	422.333	222.667	359	199.333	426.333	164.667	361.667	147.333	358.333	174.667	363.333	160	353	160.667	371.667	236	347.667	212.667	360.333	222	347.667	229.667	361.667	187.667	404	205.667	402.667	182.667	406.667	212.333	405	198	416	198.667	420	212.333	419	222.667	414	184.333	422.667	170	419.667	115.667	321.333	110.333	285	107.333
Birman_135	88.667	206.667	154	164	91	227.333	98.667	145.667	89	137.667	104	152	99.333	136.333	89.333	153	170.667	161.667	137.667	162.333	156.333	151	153	170.333	83.667	172	99.667	176.333	80	180.667	106	186.333	88.667	195	90.333	203	104.667	213.667	120.333	231.667	82.667	209	74	209.333	103.667	119.333	102.333	91.667	103.667
Birman_136	349.333	122	364.833	95.5	348.667	126.5	335.333	93.333	329.167	90.333	341.333	95	336.333	89	334.833	97.5	370.5	92.333	359	96.167	365	90.667	366.833	98.833	344.833	111.5	351.667	111.5	342.833	113.5	355.333	114	348.5	118	349.333	121.5	355.833	123.667	360.5	122.667	345.833	122.833	338.167	121.5	313.333	72	314	54.667	309.667
Birman_139	191.75	173.75	211.75	116.75	179.75	184.25	157.25	115.75	137.25	108	170.5	120.75	156.5	104.5	155	123.25	220	106.25	200.75	119	211.75	105.5	216	123	193.5	154.5	207.75	154.25	186	158.25	207.5	159	194.75	167.25	192	171.75	196.5	174.75	200.25	175.25	179	177.25	165.25	177.5	88.25	67.25	92.25	25.75	108.5
Birman_14	210	279.667	213.667	227	205.333	299.667	161	243.333	146.667	239.667	175	241	158.333	230.667	162.333	248.667	218.333	214.667	204.333	231.333	210.667	216.333	219.333	229	202.667	258.667	214.333	254.667	199	263.667	217.667	259.667	209.333	268.667	210.333	276.333	217	279.667	223	279.333	198	284.333	186	292.667	101.333	242	85.333	208	88
Birman_142	287.667	240.667	344.333	195.667	285.667	247	277.333	168.667	266.667	154	293.667	179.667	283.333	160	273.333	172.667	360.667	192.667	326.333	194.667	346.333	187	343.333	204.667	287.667	219	302	226.333	281.333	221.333	304.333	232.333	289.667	234.667	289.333	239.667	302.333	245	315.333	247.667	274.667	234.333	267.333	226.333	263.667	110	264.333	84.667	266.333
Birman_143	237.125	250.75	290.667	206.667	234.75	263.875	222.333	186.667	213	171.333	237	194	227.333	173.667	219.333	192.333	306.667	200.333	271.333	204	293	193.667	289.667	214.333	236	222	252.667	227	231	226.667	255	232.875	239.667	237.333	237.375	250	248	256.125	261.75	259	225.5	248.75	210.875	241.875	203	133	203.5	104	212.5
Birman_145	274	235.5	289.833	206.5	271.333	242.333	255.333	205.333	247.333	202.333	263.333	205.5	255.667	200.5	255.667	208	298	202.5	283.5	206.667	290.5	201.667	291.833	209.333	271.5	224	278.833	224.5	268.833	226.167	281.167	227.333	274.667	231.333	274.333	234.333	279	235.333	283.5	235.833	266.5	235.167	259	236	229	183.667	225.833	165.667	229.833
Birman_149	134.333	307	189	245.333	136	324.333	110.667	233.667	96.667	221.667	126.333	241	112	219.667	105.667	241.333	207.667	237.333	169	245	190	228.667	192.333	252	120.667	277	144.333	280.667	117	283	152.667	286.333	133	296.333	133.667	305	148.667	310.667	164.667	312.667	123.333	308.333	112	308.333	75.333	181.333	75.333	131.667	74
Birman_15	122	342.333	157.667	276.667	123	348	87.667	275.667	73.667	263	100	277.667	87.667	261.667	87	283.333	172.333	266	145	279.667	157	262	163.667	284	110	323.667	129.667	324.667	107.333	327.667	134.667	328	121.667	335	122.333	343	135	341	149	338.667	106.667	341.333	93	337	45.667	234	38.333	191.667	29.667
Birman_151	257.167	220	273.667	181.167	251.167	226.333	235	182.5	227.167	176.167	246	181.833	237.333	172.833	236.333	188.333	281.167	173.5	267	183.5	274.167	174.833	277.667	183.833	255	209	266.333	209.5	251.833	212.333	268	212.5	260.167	215.667	258	219	263.667	219.833	266.5	218.667	251.333	222	240.833	220	199	155	195.5	128.833	204.5
Birman_153	210	316.5	271	223	212	346.5	154	223.5	127	204.5	180.5	216.5	155.5	195.5	153	232.5	291	204	241.5	219	265	197.5	274.5	233.5	195	277.5	223	277	189	288.5	232	289.5	210.5	301.5	210	313	230	320.5	250.5	319.5	194	320.5	172.5	319	82	150	68	95.5	65
Birman_156	322.75	152.5	346	117	320.75	165	299.75	116	289.75	108.25	309.25	116	299.75	103.25	298.25	119.75	354.75	108.5	335.75	116.75	344.5	105	348.75	120.75	316.5	138	329.25	139	313.75	140.5	332	142	323.25	146.25	323.25	151.5	333	154.75	340.25	157.25	313.25	155	301	155.5	265.25	83.75	261.5	54.25	259.75
Birman_157	374	412	387.333	268	358	453.333	249.333	291.333	214.667	288	294	293.333	250.667	260.667	261.333	312	413.333	246	368	280	382.667	241.333	401.333	288	357.333	342.667	390.667	336.667	341.333	358	400.667	348.667	375.333	380.667	375.333	406	395.333	414	414	418.667	330.667	426	281.333	438.667	71.333	256	43.333	150	76.667
Birman_16	202.33	192.407	229.077	135.893	196.29	216.135	160.915	129.422	141.501	116.048	172.994	132.01	160.483	116.48	160.483	137.187	243.745	125.971	221.743	139.344	232.097	126.402	237.705	142.796	201.035	161.777	222.606	166.523	195.858	169.111	226.488	174.288	206.644	180.328	203.192	188.956	212.683	198.878	223.469	207.075	180.759	195.858	150.561	194.133	70.319	97.929	64.711	50.043	74.633
Birman_166	255	148.667	275	111.333	256.167	163.333	228	117.333	217.5	112.667	240.167	114.667	225.833	102.833	228.667	122	284.333	104.167	265.167	111.5	273	98.333	278.333	115.5	249	131.667	259.833	131.333	245.167	135.5	263.5	134.833	254.5	141.167	255	147	262	151	269.333	153.333	248.333	151.833	239.833	154.833	197	99.333	185.833	77	184.167
Birman_18	363.667	183	387.333	122.333	366	196.667	323	134	305.333	125	334.333	128.667	317.667	116	323.333	138.333	396	108	370.333	125.333	379.667	105	391	126	352	164.333	369	161.667	349.333	167.333	375.667	163.333	362.333	173.333	363.333	181	375	182.667	387.333	183.667	351.333	186.667	337.667	191	264.667	117	244.667	79.333	237
Birman_19	336.25	135.5	349	99.75	324.75	147.75	310.5	99.5	301.75	93.25	320.75	101	311.25	90.25	310.75	104.5	356.25	92.5	343.75	103	350.25	93.5	353	102.75	335.25	122.75	346.5	123	331.75	126.25	346.75	126.75	338.25	131	337	133.75	341.5	139	346	137	326.25	139.75	314.5	141	273.25	65.75	274.75	40.25	284.5
Birman_20	271	197	298.667	139.333	272	213	233.333	141	219	130.667	248.333	141	233	127	234	148.333	312.667	128.333	285.333	140.333	298.667	126.333	305.667	143.667	262.333	174.333	278	173.333	258	180	284.333	178.667	271	189	271	195	280.667	197	289.333	199.333	257.333	200.333	245.333	201.667	185.667	93.667	182.333	54.667	179
Birman_21	309	205.75	352	176.5	304.75	217.5	304.25	155.5	294.5	145.5	311.25	161.5	303.75	151.5	298.75	158.75	364.75	176	339.5	174.75	354.75	172.75	350.75	182.75	307.75	186.25	320	191	302.75	187.75	324.75	196.75	310.5	198.5	309.25	203.75	316.25	211.75	322.5	217.25	301.75	206.75	293.25	203.75	296.25	113.25	296.25	86.5	303
Birman_22	236.75	109.5	273	107.25	231.5	116.5	248.25	79.75	243	72.25	251	86	251	75.25	241.25	81.75	280	106.25	263.25	102.75	275.25	101	270.75	111	242.75	95.75	249.5	101	239	96.5	249	105	240.75	106	238	108.75	242.5	116.5	246.5	123.75	231.5	108.25	225.25	103.75	260.75	49.25	268.75	34.25	279.75
Birman_23	218	129.333	279.667	101.667	213	147.667	224.333	88.333	216	80.667	230	89.667	226	78	216.333	92.667	297.667	98	264.333	99.333	285	89.667	280	107.667	217.667	98.667	229	102	213.667	103	235.667	109.333	219.667	115.333	217.333	124.667	227.667	137.333	243	151.333	207.667	133	195	137	242	45.667	242.333	20.667	246.333
Birman_24	206.833	183.333	216.167	169.167	202.167	196.833	192.333	161.5	185.333	156.167	197.333	160.833	192.167	154.833	191.333	164.167	220.5	165.667	213.167	166.667	216.833	162.167	217.833	171.333	207.667	173.833	212.333	174.833	206	175.833	215.333	177.333	209	180.667	207.5	182.5	210.333	186.667	214.5	192.333	201.667	185.333	195.5	187.5	155.167	142.833	157.833	126.167	163.5
Birman_27	188.667	306	187	232	203.667	324.333	126.667	274	108	278.667	136.667	265.667	120.333	268.333	131.667	279.667	197.333	214.667	175.333	243	184.333	222.667	193.333	233.667	162	285.333	180.667	274.667	162.333	295	191	277	181.667	297.667	186.667	303.667	208.667	302	224	298.333	180	320	168	329.667	67	282.333	35.667	256.333	10.667
Birman_28	192	202	217.333	159.333	190.333	218	157.667	160	145.333	155	172	159.667	158.333	149.667	160.333	168.333	230	152.333	205.667	161.333	217	148.333	222.667	165.333	187	184	199	183.333	181.333	188.333	204.333	188.667	193.333	196.333	192.667	200	202.667	204.333	212	208	178	207	161.333	208	113	127.333	108.333	97.333	112.667
Birman_31	122.667	184.667	157.667	137.667	136.333	197	106.333	137.333	95.667	129	117	139	107.667	128	105	143.333	169	133.333	142	140.333	156	126.667	159.333	145.667	109.333	164	123	165	108	169	131	168.667	119	175	121	182	135.333	187.667	147.667	189.667	110.667	186.667	100.667	184.667	93.333	93.333	82.333	69.667	78
Birman_32	225.14	332.961	294.972	212.849	227.374	364.805	151.397	225.698	122.346	209.497	177.654	226.257	147.486	199.441	150.279	244.693	322.905	195.531	260.335	220.112	290.503	183.799	306.704	231.285	201.117	291.062	231.844	284.916	190.503	301.676	247.486	296.089	220.67	322.905	222.905	329.609	246.369	343.017	271.508	349.162	206.704	348.045	187.151	355.866	59.776	146.927	30.168	81.006	26.257
Birman_33	257.5	233.25	280.25	201.25	257	246.75	239.25	196	230	188	249.25	199.75	240.5	187.75	238.75	200.75	290.5	197	272.75	203.75	283.25	194.25	285	206.5	255.25	214.75	264.75	216.25	251.75	218.5	269.25	221	258.25	226.5	257.75	230.5	264.25	236.75	270.5	240.5	250.5	234.75	239.75	235	209	173.75	209.75	143.5	217
Birman_34	208.333	248	258.333	193.667	211.333	260.667	187.333	177	173	165	199.333	181	187.667	163.667	183.333	186.333	273.667	185	244	194.667	259.333	179.667	262.333	202.667	199.667	226	219	229.667	195.667	230.667	223.333	235.667	208.667	241	209	246.333	221.667	250.667	240	254	191.333	244.667	181	239.333	162.667	117	161.667	75	165.667
Birman_35	411.25	122.25	412.5	84.5	409	144.5	371.25	97	357.5	93.5	381.5	94.5	364.75	83.5	373.75	100.5	415.75	78.5	405	88.25	408.75	76.75	417.5	89	405	103.75	416.75	100.75	402.75	111	419.25	107.75	411.25	114.25	411.25	120.25	416.25	125	420.75	128.5	400	130.25	385.75	135	299.25	110.25	283.5	72.25	286.75
Birman_36	279.333	213	316.667	149.333	279.667	231	241.333	148	223	136.333	257	146.333	241	130.667	239.667	155.667	334	135.333	301	150	316.667	130	324.333	154	269	188.667	288.667	188.667	263.667	194.667	296.667	194.333	279.667	205.667	279.667	211	289.667	215.333	299.333	219	266.667	216.333	253.333	219	182	106.333	176	51.333	178.333
Birman_37	106.5	232.75	125	189.5	105.5	244.75	78.25	191.5	67	185.75	89	192.75	77.25	180	77.5	198.5	133.5	182	116.25	191.5	124	177.25	129	195	101.5	216	113	215.75	98.25	220	117.5	219	106.25	226.75	106.25	231.25	113.25	234.25	118.5	236.25	97.25	235.5	86.25	237.75	27.25	172.25	24	132	30
Birman_39	164	214.167	183.833	189.667	166.167	220.667	153.833	186.333	148	180.833	159.333	187	153.833	180.5	152.5	189	191.667	185.5	176	191	183.833	183.833	185.5	193.5	158.667	204.167	166.667	204.333	158	206.167	169.833	206.667	163.5	211.167	164.167	214.333	169.667	215.167	175.5	216.5	160.333	214.833	157.333	214.833	145.833	161.667	146.5	144.5	143.333
Birman_4	227	291.333	246.333	219	214.667	312.667	178.667	225	156.667	215	191.333	221.667	176.333	204	178	234.667	258.333	203.333	234	224	244.667	202.667	253	229.333	222.333	261	242.667	259.333	215.333	270.333	245.333	270	228	280.333	228.333	288.333	237.667	293.333	245	297	215	294.333	195	301	87.667	188.667	78.667	130.667	94
Birman_40	337.667	199	366.667	142.667	335.333	216	295	143.667	280.667	136.333	312	147.667	294.333	130.667	296	152.333	378.667	131	352	147	364.667	130.667	372.667	147.333	330.667	171.667	346	171.333	325.333	177.333	352	178	338	190	338	196	345	200	353	203.667	326.667	202	313.667	205.333	233.333	122	224.667	78.333	227.667
Birman_41	358	142.25	371.75	104.5	356.75	145.75	331	109.75	321	104.25	341.5	107.75	330	99.75	333	113	379	96.5	363.75	104.5	371.75	97.25	374.5	106	354	129.75	363.25	128.5	350.5	133.75	367.25	131.5	358.5	137.75	358.25	141.5	365.25	140.75	367.75	137.75	348.75	145.25	341.5	143.5	286.25	83.25	278.5	54.5	281
Birman_43	251.667	123.833	273.667	93.833	252.667	136.333	233.833	92.833	224.833	86.5	242.833	94.333	234.5	84.167	233	97.333	282	88	264.167	94.833	272.167	84.833	275.167	98	247.667	111.667	254.5	111.167	245.333	114.667	257.5	115.333	251.667	120.333	251.667	122.333	258	126	264.333	128.167	246.333	125.833	239.833	128.167	209.5	63.667	204.333	44.5	199.833
Birman_44	216.333	191.667	284.333	170.667	213.333	211	228.667	148	217.667	137	240.667	145	237.333	131.333	218	149	305	172.333	271.333	164.667	295	153.333	280.333	175	221.667	155	233	160.667	216.667	162.667	237.667	170	221.667	172.333	218.333	184	227.667	198.333	237.333	215.667	204.333	192.333	194	197.667	230.333	115.667	238.667	90	250.667
Birman_45	220.5	182	262	123	215	206.5	183	118.5	167	107.5	197.5	119	183.5	102	181.5	128	276	110	243.5	125	259.5	107.5	268	131.5	213	145.5	232.5	147	207	153.5	238	157	223	167	222	175	236.5	183	250	187.5	206	181	186.5	184	129	74	126.5	41	132.5
Birman_46	347.333	284.333	367	203	335.333	303.667	281	208.333	257.333	195.333	302	208	283.667	186.667	282	220.667	380.667	186.667	352.333	205	368	187.333	373.667	212.667	345.333	251.333	367	249	332	260	367.667	256.667	349.667	274.667	348	282	355.667	287	363.333	291	329.667	289	309	296.667	175	165.667	168.333	104	186.333
Birman_49	256	164	290	125.75	256	179.25	237.25	118	227.75	108.25	247	120.75	239.25	108	236.25	122.75	301.5	120	279	126.75	290.25	115.25	293.5	131	250.5	145.5	263.75	146.75	247.25	149.75	267.25	152.5	256.5	157	256.5	162	266	167	275	171	248	164.75	239	164.25	208.5	84.25	204.75	56.25	207.5
Birman_5	147.5	179.25	196	146	145	190.5	140.75	124	135.5	103.25	154.5	126	149.75	106.75	136.25	125	213.25	138.75	187	138	204	129	197.75	151.75	144	156.25	156.75	160.75	140	159.5	162.5	167.75	149.5	172.25	148.25	177.25	155.75	186	165.75	192.5	135.5	180	123.75	175.25	132.5	60.75	131	34.25	129.25
Birman_52	265.833	223.833	280.833	190.5	265.167	231.333	244.667	191.667	236.5	187.333	251.833	191.333	244.667	184.5	244.333	195.833	287.167	184.5	274.667	192.833	280.167	185	283.833	193.333	262.833	211.667	271.333	211.667	259.833	215.167	274	214.667	267	219.667	266.667	222.5	270.667	224.333	274.5	226	260.667	225	254.333	227.333	206	177.333	206	150.333	209.833
Birman_54	153	201	168.667	138	146	218	105	149.333	88.333	145	120	147.667	103	138.667	106.333	156.667	181	125.667	157.333	141	168	125.667	174.667	141.333	142.333	175.667	157.333	172.667	136.333	181.667	163	177	151.333	192	152.333	198.667	163.667	200	171.667	198.667	137	205.667	114.333	210.333	39.333	127.667	29	88.333	31
Birman_55	125.833	212.167	140.333	186	125	219.5	109.333	185.667	102	182	117	187.833	109.833	179.833	109.333	190.333	146.833	181.167	133.833	188.5	141.5	179.833	143.167	189.667	122.833	200.333	130	200.333	120.5	203.333	131.833	203.667	125.833	207	125.833	210.333	132.667	212	138.667	214.833	119	212.833	110.5	214.333	87.333	171.167	84.667	154.667	85.833
Birman_56	344.75	241.75	370.5	192.75	344.75	248.75	319.25	193	305.75	183	330.5	194.5	317	181.75	316.25	199.25	381.25	181.75	361.75	195.75	370.5	181.75	375.5	196	338	229	352.25	230.5	334.75	230.75	357.25	232.5	344.75	236.75	344.75	240.5	355.5	241.25	363.75	239.25	333.5	241.75	324.75	238.75	276.75	156	273	129.5	273.5
Birman_58	227.667	232	254	164.333	226.667	247.333	181.333	170	161.667	162.667	198.333	173.333	177.667	159.667	179.667	177.667	262	148.667	237	169.667	251	153	257.333	168	217.333	210	233.667	207.333	214.667	214.667	242	213.667	227.333	224.333	227.333	229.667	236.667	233.667	244.333	235	215.333	235	199.333	241.667	108	134.333	92.667	93	83
Birman_59	140.75	258.75	165.5	220	140	263.5	116	219.5	105	213.75	126.25	217	115.25	211	115.75	223.25	173.75	215	157	219.75	165	213.5	167.5	224.75	133.5	248.75	145.75	248.5	131.75	251.75	149	252	140.75	255.25	140.75	257	150	260.25	155.75	260.25	135.5	259.5	129	258.5	80	182.25	73.75	159	71
Birman_6	173.667	95.667	197.5	75.167	173.833	104.333	168	68.667	162.167	63	173.167	70.833	168.5	62	165.667	70.5	204	72.833	190.333	74.667	199.167	70	199.167	78.833	172.667	82.833	179.833	84.5	170	84.833	182.167	87.833	174.5	89.833	174.333	93.833	179.5	99	186.833	102.833	170	96.5	163.5	96.167	156.667	46.5	156.5	29.5	157.5
Birman_60	227	192.75	258.75	158.25	224.25	210	205.5	149.25	195	139	216.25	151.5	206.75	140	204.5	153.25	270.25	151.25	248.5	157.75	259.75	149.75	261.75	162.25	226.75	172.25	237.5	174	222.25	176.25	240.5	179	228.75	185.5	228	191	237	197.75	246.75	206	218	196	209.5	201.25	175.75	112.5	172	85.25	178.5
Birman_61	242	264	276	195.333	245.667	281.333	198	201.333	179.667	193.333	213	203.667	194.667	186.333	195.333	211.667	289	180	259	199.667	273.667	178	280.667	203	228	242	250.333	240.333	226	247.333	259	242.667	241	255.667	242.333	261	257.333	265.667	271.333	266	226.667	267.333	209.333	270.667	151.333	145	133	114.333	126.667
Birman_63	209	282.5	254.5	191	205.5	307.5	148.5	195	125.5	180	174.5	195	150	170	148.5	205.5	277.5	176	230	194.5	255.5	169	264	202.5	196	246.5	222.5	246	188	254.5	232.5	253.5	209.5	266.5	209.5	278	229	283.5	250.5	287.5	183.5	287	158.5	284.5	72	132	53	72.5	52.5
Birman_65-1	195	246.667	243.667	195	190.333	268	169.667	182.667	155	171.667	184.333	188.333	170.667	170.333	166	189.333	260	189	230	194.667	248	183	246.667	203.333	192	219	207.333	221.333	184	223.667	215.333	230.667	197.333	236.667	196.333	244.667	209.333	252.667	221.667	259	180	250	162	251	137	135	132	94.333	139.333
Birman_67	340.667	186.667	369.333	137	339.333	199.667	306.333	136.333	292	126.333	320	136.333	308.667	121.333	306.333	143	382	129.333	356.333	136.667	368.333	124	374.333	142	335.667	168	347.667	167.667	329	170.667	351.667	172.667	340.333	180	340.333	184	354	190	367.667	191	322.333	190	302.667	191	258.667	108	253.333	67.667	261.333
Birman_68	347	325	353	210	346.5	359.5	226.5	261	194	258.5	253	239	211.5	230.5	240	274	362.5	179	333.5	219	338.5	182.5	367.5	216.5	326	282	350.5	270	315.5	294.5	364.5	279	344.5	302	345.5	321	367	326.5	390.5	319	321	342.5	305.5	363.5	101	257.5	59.5	184	41
Birman_7	234.5	269.5	294.5	181	239	293.5	201.5	181	183.5	160	217.5	187	204	159	196	192	317	164.5	271	182	292.5	159.5	301.5	191.5	216.5	233	239	230.5	213.5	240.5	250	238.5	233	250.5	235	263.5	257.5	273	282.5	280	217.5	270	199	273	154	124.5	136.5	68.5	127
Birman_70	203	162.25	223.25	123	201	180.25	170.5	117.75	158	112.75	182.5	119.75	170.25	109.25	169.75	124	232	120.25	216.25	124.25	224.25	116.5	226.25	128.25	202.75	143.25	215	144.25	196.75	147	217.5	149.75	205.25	153.75	202.25	160	213.5	166.5	223.25	171	191.25	165	177	166.5	113.25	97	112.25	58.75	123
Birman_71	251.75	127.5	281	85.75	251.25	140	225.75	83.25	213.5	78.5	236.5	87.5	225.5	75	224.5	88.75	292.25	79.25	270.25	86	280	76	284.75	92	244.5	105.5	257.25	105.25	241	110.25	264.25	111.25	250.75	118.25	251.25	125	258.75	130.5	265.75	135.5	243.75	129.25	235.75	133.75	191.75	63	183	33.25	184
Birman_73	279.25	178	313	132.75	280.5	189.25	252.5	130.5	240.75	120.75	266	129.5	253.75	117	253	135.75	324.75	122.5	302	129.75	312.75	119.25	316.25	138.5	276	157	286.5	158	271.5	161.75	295.25	163.5	279.75	169.75	279.75	174.75	289.75	179.75	299.25	182.25	269.75	179.75	260.25	180.5	217.5	82	210	59.75	210.5
Birman_74	179	349	234.5	236.5	182	357.5	113	244	85.5	231	141.5	245.5	112.5	216.5	114	257.5	252	218	206	238.5	226	210.5	240.5	246	164.5	310.5	188.5	306.5	156	318	198.5	313	178	334	179	345.5	200.5	347.5	215	344.5	158	348.5	142	345.5	47.5	183	29	113.5	15.5
Birman_76	163	228	225	172	162.5	251	133	156	120	140.5	156	159.5	138.5	139	131.5	160	241	163	204	169.5	226.5	155	223.5	179.5	158	197.5	178	201	151	200	185	209	163.5	214	162.5	224.5	182.5	235	199	241.5	145.5	228	129.5	228	86.5	95.5	79	50.5	88
Birman_77	339.333	144	373.333	104	342.333	165.667	318.333	105.333	309.667	94.667	327.333	104	319	94.333	316.333	107.667	386	95.667	361.333	105.667	374	94.333	377	106.333	331	122.667	342.667	122.667	329	127	350	126	338	134.333	338.667	140.333	352	147	363.667	151.667	329.667	147	320.333	151	295	78.667	287.667	52.333	287.333
Birman_78	227.667	222.333	231.667	160	227	250	161	189	136	181.333	180	181	152.333	165	161.333	194.667	235.667	141.667	214.667	163.333	221	141.333	236.667	163.667	213.333	198	230.333	192	209.667	205	236.667	196.333	227.667	211.333	227.333	220.333	236	224.333	248	225.333	215	228.667	200	239.333	69.667	174.667	45	134	44.333
Birman_79	259	168.667	286.333	132.667	256	180.667	238	118.667	229	109	251.667	122.667	241.667	109	239	125.333	296.333	122.333	276	129.333	287.333	120.333	289.667	133	263	144.333	274.333	147	255.667	149	276	153.667	264.333	158.333	260.667	165.333	267	169.667	275	172.333	250	169.667	239.333	171.667	195.667	81.333	200	53.333	211.333
Birman_8	205.667	347.667	194.667	288	211	348.667	150.667	326.667	134.667	326.667	156.667	316.333	139.333	317.333	155	330.667	199.333	271.333	184.333	295	187.333	277.667	202.333	289.667	192.333	342.333	201	334	189.333	347.333	204.333	329.667	202.333	344.333	205.333	347.333	216	340.333	224	334	195	357	183	361.667	84.667	309.667	65.333	297	46.667
Birman_80	312.75	238.25	328.5	198.25	315	245.25	286.25	204.25	276.5	202.25	296.75	204.75	284.25	197	287.5	211.25	339	192.75	320.5	203	326	191.25	332.5	204.5	305.25	224.5	315.25	223.25	303.75	228.75	319.75	226.25	312	234	312.25	236.25	321.25	237.75	330.5	239	305.5	241.25	296.75	244	246.75	186	239	160.75	237.5
Birman_81	104.167	136.833	132.167	108.5	105.167	146	93.833	100.333	86.5	93	101.167	102.667	95.333	94.167	92.5	105	142.667	103.667	122.167	107.5	132.167	100.833	133.167	112.5	101.667	122.333	109.333	123.333	98.833	124.833	112.5	127.333	105	131.833	104.167	135.167	112.167	138.667	120.833	141.833	97.333	136	89.667	134.333	82.167	67.167	80.833	47.333	79
Birman_82	176.25	151.5	203	110.25	174.75	168.75	144.75	107.5	133.25	98	156	106.25	145.25	90.75	146	112.5	214.25	98.75	190.25	111.25	201.5	96.25	206.75	115.75	171.75	125.75	184.75	126.25	165.5	129.5	190	130.5	178.25	139.75	176.25	148.75	184	156.5	194	163.5	163.75	155.75	151.5	158.75	91.25	95.75	88.25	51.5	99.25
Birman_83	301.667	206.667	345.667	144.667	304	224	264.667	142	250.333	128.667	282.333	148	268	125.667	264.333	151.667	359.667	132.667	326.667	148.667	344	129.667	350	151.667	291.667	183	310.333	183.667	285	188	318	188.667	301.333	198.667	301.667	205	316	209.333	331.667	216	289.667	211.667	274.667	213	213	85	205	46	204.333
Birman_85	305	185.333	310.667	127.667	306.333	199.667	256.333	153.667	240.333	151.333	269.667	148	251	138.667	259.333	160.333	320.333	115.667	301	130	308	114	318	130	291	169	306.667	163.333	286.667	175	312	167	302.333	178.333	304	183.667	317.667	183	327.667	180.333	291.333	194	277	200	187.333	132	167.333	95.667	163
Birman_86	298.167	189	314.167	153.667	302.167	199.667	273.167	163.667	263	160.667	281.333	160	269	152.167	274.333	167.5	322.333	145.833	304.833	154	311.833	142.167	317.333	156.667	287.833	171.333	297.833	169.833	286.167	175.833	303	172.667	294.333	181.167	297	187.167	308	189.833	318.5	189.667	291.5	194.5	282.5	198.333	241.167	158	230.667	135	225.167
Birman_87	252	206.667	271	142.667	249.667	226.333	205.333	154	188	146.333	219.333	151.333	202	138.333	206.667	159.667	281.333	130.667	257	144.333	268	129	276.333	146.333	243.333	182.667	258.667	183	239	188.667	263.333	187.667	252	195	251.667	204	265.333	207.667	274.333	209.333	234	212.333	209	214	130.333	123.333	118.667	84.333	125.333
Birman_88	148	125	189.5	101.25	140.5	140	138.5	81	131.75	65.75	151	86	145.5	68.75	134.5	82.5	200.75	100.25	179.5	96.5	193.5	90.25	185.25	104.25	147.25	102.5	160.25	109.5	143.25	106.25	164.5	115	150.25	118.75	148.5	123.5	155	130.75	159	138	138.75	125.5	126.25	124	126.5	40.75	127	18	133.75
Birman_89	155.75	160	174	113.75	157.5	166.75	125.25	114.5	113	105.25	135.25	114.5	125.25	103.75	124.5	119.25	188.25	107.5	166.25	116.5	176	106.5	181.25	117	148.75	144.75	159.75	145	145	148.25	163	148.25	155.75	154.5	155.75	158	166	160.75	173.25	160.25	148.25	162	137.75	160.75	85.75	78	72	46	60
Birman_9	278	101.667	282.833	80	271	108.833	262.5	77	255.333	73.167	267.333	76.5	262	69.167	261.5	81	287.333	75.5	280	79.667	284	73.167	285.667	82	279.167	92.667	283.333	93.167	277.667	94.167	284.167	95.333	280	98.167	279	101	281.833	103.5	285	103.667	270.833	102.667	262	104	229.333	60.167	232.5	43.167	240.667
Birman_95	168.75	274	188.25	234.5	169.25	285	144	239	134.5	235	154	240	142.5	228.75	146.25	244.25	194.25	227.75	179	236.25	185.75	226.75	191.25	239.25	163.25	258.25	174	258	159	262.25	177.25	261.5	167.75	266.75	168.25	272.25	173.75	276.25	180.25	277.75	161.25	277.75	153	280.75	113.25	218.75	105.75	200.25	102.75
Birman_96	248.5	265	294.5	188	243.5	289.5	198.5	183	179.5	163	219	182.5	201.5	155	196	189.5	317.5	171.5	277	183.5	296.5	162	302.5	194	241	231	263.5	231.5	234.5	239.5	272	242.5	249	254	248.5	262	266.5	269.5	278	277.5	233	268	212.5	272	136.5	120.5	130.5	70	131.5
bo-100	40.5	64	55	46	39.75	69.5	30.5	43	25.75	39.75	36.5	44.25	30.5	37.75	29.75	46.75	62.75	42	48	46	55.75	39.25	55.75	49.5	38.25	54	43.5	54.5	37	56.5	44.75	57.375	40.25	59.25	40.5	62.25	45.25	65.75	50.25	68	37	64.75	32.75	66.5	16.25	30.5	13.75	17.75	11.75
bo-102	257.5	196.5	305	158	255	211.5	230	142	219.5	127	246	145	235	122.5	229.5	152	321.5	148.5	287	155	306.5	138	305	168.5	253.5	172.5	266.5	177	249	178	271.5	184	259	186.5	257.5	193	269.5	207	281	215	244	200	225	200.5	182	96.5	190	48.5	205
bo-104	139.624	73.759	159.5	53.5	139.5	81.167	126.5	50	120.667	44.167	132.333	50.167	127.333	44.167	125.333	53	167.333	50.167	152.833	52.333	159.5	47.333	162.5	55.333	137.167	58.5	144.167	59.167	134.167	61.833	146.5	62.167	140.167	67.333	139.667	72.5	147.667	78.333	157.333	80.667	131	75.167	122.833	78.333	104.167	41.667	101.5	23.167	102.833
bo-105	130.5	84.333	153.5	65.167	129.5	91.5	124	57.167	119	50.167	129.167	58.833	125.333	50.333	122	60.833	160.333	62.5	148.167	64.667	154.333	58.167	154.333	68.333	130.833	72.333	136.833	74.167	127.833	75	138.667	78.167	132.5	79.833	130.667	83.333	135.833	86.833	140	90.5	125.5	85.833	120.167	85.333	110.833	39.667	110.833	20.5	115.167
bo-106	154	263	213.5	226	152	296	142	204.5	128	189	156	206.5	146	186	135.5	212	235	223	195	222	219.5	207	215	234.5	153	231.5	169.5	236	147	238	174.5	245	157	250	155.5	257.5	165.5	270	177.5	285.5	145	264.5	134.5	268.5	121	175	124	126	138
bo-107	370.5	305.5	414	251.5	371	331	329.5	248.5	311	236	348.5	250	329	229.5	328.5	260.5	429.5	236.5	393.5	253	412.5	230.5	421	260	363.5	276	377	277.5	360	283	385	284.5	372	289	370.5	302	384.5	312.5	399.5	320	358	314.5	342	321.5	279	211	271	162.5	277.5
bo-108	143.25	79.125	155.875	68.625	141.5	84.75	136.375	64.75	132.625	60.625	141.25	66	138	60.5	136.125	67.375	159.5	65.75	151.25	67.75	156.25	63.875	156.125	71.25	142.5	73.125	146.375	73.75	140.5	74.875	147.625	76.125	143.875	77.125	143.5	78.25	145.75	80.375	148.5	83.125	141	80.625	138.5	81.875	128	54.875	127.375	42.875	130.375
bo-109	156.75	126.75	193	108	152.75	143	146.25	89.25	137	77.75	157.5	91.25	150.75	78	142	92.25	205.75	103	182.25	103.25	196	95	192.25	112.25	159	106.25	168.25	110.5	153.5	109	172	115.5	159.75	116.25	158.75	124	164	131.75	169.5	140	149	127.75	139	129.5	127.75	59	131	33.25	139.25
bo-110	269.5	129.5	301.25	102	268	140.5	252.5	90.75	242.5	82.75	264.5	98	254.25	83	249	98.5	313	96.75	288.75	101.75	301.5	91	303	108.5	267.5	113.25	277.5	115.25	263.75	117	281	120	272	123.75	270.25	127.75	275.25	134.5	282.25	140.5	261.25	131.5	252	134.75	226.5	66.5	227.75	38	237.5
bo-112	172.375	66.125	180.625	52.375	172.125	70.5	162.375	52.625	157.5	49.5	166.75	52.375	162.25	47.5	162.125	54.75	186.125	48.75	176.5	51.75	180.75	47.125	182.75	54.625	169.875	58.75	174.25	58.75	168.875	61.375	176.125	61.375	172.5	64	172.375	65.25	175.25	66.875	178.5	67.5	169.75	67.625	166.875	68.5	150.625	43.875	146.75	32.5	147.875
bo-114	167.875	62.75	176.25	45.75	168.875	68	155.75	47.75	150.75	46.25	161	46.75	155.25	42.375	157.5	51.5	179.75	42.125	171.375	45.75	175.625	40.375	178.125	47.625	164.125	54.75	169.75	54.125	163.5	57	171	56.75	167.375	59.75	167.75	61.75	171.125	63.375	173.5	64.25	165.125	63.5	161.75	65.75	141.75	43.125	135.625	32.5	132.875
bo-115	787.667	842	938.333	655.333	813	894	671.667	651.333	622.333	607.333	723.667	652.667	666.333	598	666.333	679.333	981	602	873	658	921	595.333	954.333	674	743.667	755.333	807.667	752.667	737	775.333	825	778	779.667	807.333	786.333	834	845	860.667	909	884.667	750.333	855.333	715.667	870	586.333	474	546.333	312.667	511.667
bo-116	38.125	60.625	51.5	43.75	40	67.75	26.75	45.125	22	42.125	32.375	43.875	26.625	38.625	27.375	48.125	56.5	38.625	45.5	42.5	50.625	36.125	53.5	46.25	34.5	52	39.5	51.75	34	54	42.125	54	38	57	38.25	59.875	42.625	60.625	46.75	62.125	35.75	62.125	33.5	64.25	14.625	37.375	11.625	21.5	11.875
bo-117	71.75	152	96.25	124.75	68.5	165.75	53.25	117.25	46.5	107.25	62.5	121	56.25	105	51.75	121.75	106.5	118.25	86.75	123	97.25	113.5	99.25	130.25	67.5	134.75	78.25	136.75	64	138.5	83	142	72	143.5	72	148.25	76.75	153.25	80.75	159.5	66	150.5	59.25	155.75	25.5	90.5	26.75	64.5	33.25
bo-118	98.25	108.75	121.75	75	101.5	127.5	69	83.75	57.75	80	79	82	66.75	72.25	69.75	89.5	130.5	67	108.75	77.75	119	65.25	126.25	80	89	88.5	99.5	87	86.5	94.75	108	94.75	96.25	97	97.75	105	108	112.5	116.75	118	91.5	113.25	84.25	121.25	37.75	82.75	24.5	57.5	23.25
bo-119	226.917	63.75	237.333	50.167	227.417	66.667	219.75	48.75	215.5	45.333	223.667	48.833	219.583	45.167	219	51.083	241.75	46.667	232.667	49.667	237.417	45.833	239.333	52	223.75	57.333	228.333	57.583	222.667	59.083	229.75	60.083	226.417	61.667	226.583	63.25	230.833	64.917	235.083	64.417	224.417	64.583	220.667	64.083	213.667	37.667	211.417	27.25	211.833
bo-120	174	112.667	178.833	100.667	173	118.167	163	101.833	157.667	100	167.5	101	162.333	96.833	163.5	104.333	181.667	97.333	175.167	102.167	177.833	96.833	180.5	102	171.667	105.5	175.167	105.5	171	107.917	177.083	108	173.833	110.167	173.75	111.667	176.667	113.167	178.333	114.833	171	114	167.833	115.833	147.167	99.333	144.167	87.5	145.167
bo-121	147.25	150.5	173.5	110.75	146.75	160.75	117	112	106	104.75	128.75	109.75	116	97.75	119.25	119	185.25	100.5	161.5	110.25	171.25	95.5	177	116.5	140	134.75	154	133.25	136.25	140.75	158.25	139.25	147.75	145.75	147.75	149	154.25	151.25	160	154.25	141	152.5	134	154.75	83.25	75	76.25	48.25	76.75
bo-122	95.167	105.167	114.333	78.167	96.167	111.833	80.667	78.667	72.333	73.833	87.5	77.833	79.333	70.167	80	82.667	122.5	72.667	106.167	77.667	114.5	68.333	116.5	81.5	89.333	94.5	98.5	94.5	88.167	97.5	101.167	97.667	94.667	100.667	95	103.667	101.667	105.667	109.667	106.5	90	106.5	84.667	107.167	67.333	56.5	62	37.667	56
bo-123	148.333	85.333	165.5	62.5	149.333	94.167	135.167	62.667	128.333	57.5	141.5	60.333	134.833	55	134.667	65.667	173	57.667	158.667	61.5	164.167	52.833	168.333	64.833	144.667	73.667	151.833	73.833	143	76.333	154.667	76.5	148.167	79.167	148	83.833	153.833	85.833	159.333	86.667	144.667	86	139.333	87.333	118.667	51.667	117	33	118
bo-124	223.5	98.75	245.5	79.75	221.25	107.25	212	70.5	206.25	64.5	219	72	213.75	64.25	210.75	74	254.5	76.25	238.75	77.5	246.75	72.5	247	82.5	223.75	85.25	233.25	87.25	221	88	237.25	91.5	227.75	94.25	224.75	97.25	228.75	101.75	234.5	106.75	218.75	100	212.75	100.75	190.5	54	190.25	32.5	199.25
bo-125	85	117.25	107.25	95.75	85	127	74.75	89.75	68	84.75	81.5	92.75	74.5	85	74	94	114.25	93	99	95.75	108	89	109.25	99.25	81	103.75	89.5	105.25	79	107.75	95.5	109.5	87	114.5	85	115.5	92.5	119.25	98.5	123	82.5	119.5	77	122.5	56	75.25	54.75	54.75	58.5
bo-127	181.125	63.75	186.625	49.625	183	70.625	166.125	56.125	160.625	55.5	170.875	53.625	164.5	50.625	167.625	59.25	191.125	45.125	181.375	51.125	184.375	45.25	189	51.625	175.75	57.5	179.75	56	175.375	60	182.625	58.125	180.125	60.875	180.75	62.875	186.25	64.375	191.125	65.375	179.25	66.375	176.375	69.875	150.75	55.375	143.875	44.875	141.5
bo-128	138.75	79.75	158	57.5	138.25	87.25	125.5	54.25	119.25	49	133.75	57	125.25	46.25	123.5	58.25	166.75	53.25	150.25	57.75	158.25	48.5	160.25	62.5	135.5	66.75	143	67.75	133.25	70.25	146.5	71.5	139.5	73.5	139	77.25	145	80.5	150.25	83.75	133.75	80.25	127.5	81	108.5	40.25	107.75	22.25	109.75
bo-131	73	148.25	101.75	105	85.75	159	58.5	110.5	48.5	101.25	64	114	56.25	100.25	55.75	115.25	111	94	91	105	97.75	90.25	106.25	109	61.75	130.75	73.75	130.5	60.5	135.25	78.25	134.5	70	139.25	72.25	146	82.25	152	93.5	153	69.75	152.25	63.25	150.5	43.25	91.75	31	71.75	18
bo-132	289	130.5	297.333	109	285.833	136.667	272.167	109.333	265.333	105	278.167	107.5	272	101.5	273.333	113.167	302.333	103.833	291.833	107.167	296.833	100.667	299.167	110.833	286.833	120.167	292.667	120.167	284.667	122.333	294.667	122.5	289	126.75	289.333	129.833	291.5	132.167	293.333	133.167	283.333	131.583	277.083	133.5	243.875	89.25	243.75	74.375	250
bo-133	208.667	194.667	222.333	153.667	205	205.333	178	162.333	164.333	157	188.667	159.667	175.667	151.333	178.667	167.667	229.333	144	214.667	156.667	221.667	145	227	157	205.667	181	216.333	179.333	202.667	185.333	218	182.667	209.333	188.667	209	192.333	214	194.667	219.333	196.333	204.333	199	194.667	203.667	123	144	115.667	109	124
bo-135	137.5	161.25	159.5	126.25	138.25	175	110.75	131.25	99.5	125.25	121.5	129	109.75	120.25	111.75	136	166.25	118	148	127.5	157.5	114.5	162.25	130.75	130.5	141.25	139.75	141.25	128	146.5	142.5	146.75	135.5	151.25	137	159	146.5	163.75	155	170.25	128.5	166	121.5	173.5	80	114	70.75	88	72.25
bo-136	174	145.75	207.75	125.5	171.5	160.75	165.25	113.5	159.25	104.25	175.75	112.75	169.5	99.75	160.75	115.75	220.25	120.5	196.5	121.25	210.75	110.75	205.75	130.5	173.75	126.5	181.5	129.25	170	132.5	185	135.75	175.75	137.75	175	142.75	181	151.75	188.75	161.5	166	148.5	157.75	154	160	89	159.5	61.75	164.5
bo-137	61.833	74.667	82.667	56.667	60.5	87.5	48.667	50	41.833	44.833	56.833	52	50.333	41.333	46.833	54.167	91.167	53.167	75	55	83.333	48	83.333	62	61.333	60.833	68.333	62	58.333	64.833	70.333	67.5	63.167	68.667	62.167	73.333	65.833	78.333	71.5	84	57	78.333	53.167	82.5	27.5	38.167	28.333	20.667	33.167
bo-73	137.25	47.25	150	36.25	136.375	53.25	128.375	31.5	124.25	27.625	133.5	32.625	130.125	26.75	128	34.75	154.75	34.125	145.625	35.375	150.625	31.125	150.25	39.75	136.625	37.875	141.25	38.75	134.875	40	142.5	41.75	138.5	44.375	137.875	46.5	140.75	49.125	144.125	51	133.875	48.25	130.375	49.5	115.375	23.75	115.125	11.875	118.875
bo-74	194.667	125.333	216.667	97.667	194.667	140.667	168.333	94.667	158.333	89	180.667	94.333	168.667	82	169.333	100.333	226	92.667	206.667	97	219	86	221.333	103.333	191.667	102	202	102.667	187.333	108.667	207	110	196.333	113	194.333	121	200.333	126	210.667	130	186.333	127.667	175.333	134.333	137.333	84.667	133.333	58.333	138
bo-75	98.25	55.25	102.5	38.25	99.5	60.25	84.75	42	78.75	41	89.75	41.25	83	37.5	84.5	45.25	105.125	33.25	98.625	39.5	99.75	33.625	103.875	39.25	95.75	48.375	99.25	47.125	94.75	50.125	101	49.875	98.25	52.625	98.125	54.375	102.25	55.25	105.5	55.625	94.875	56.5	92.375	58.75	65.875	38	59.875	29.875	58
bo-76	222.25	60.5	230	44.25	224.25	64.75	211.75	48.25	208	46.25	215.25	47.25	211.25	42.5	213	51	233.75	41	226.25	44.25	229.25	39	232	48	218.583	52.917	222.167	52.333	217.667	54.75	225.167	54.583	221.583	57.417	222.167	59.917	226.75	61.583	230.5	61.75	219.75	62.333	216.083	64.333	201.083	43	196.833	33.167	195.083
bo-78	153.167	90.167	167.75	64.25	151.25	96.25	136	64.25	127.75	59	143.75	62.25	135.25	55.75	135.25	67	175	58.25	159.75	63.5	167.25	55.75	170	67	148.75	78.5	157.25	78.25	146.5	81.5	160.5	82	152.5	86.75	152.917	88.917	158.833	91.25	165.583	93.583	147.583	91.417	142.583	94.417	113.75	49.25	110.75	29.5	115.5
bo-79	117.75	129.25	143.25	96.75	116.5	138.75	100.5	92.75	91.75	85.5	109.25	94.5	101.25	82	98.75	98	154	89.5	134.25	97.75	143.5	87.25	146.75	103.25	113	117.75	122.75	118	111	120.5	127.75	120.75	118.5	124.75	118.5	127.75	126	131.25	132	133.75	110	128.25	102.25	128.25	78.25	66.75	76.25	40.75	78.25
bo-80	96.25	120.75	122.25	86.75	97.25	139.25	72.75	83.25	62.75	73.5	84.5	85.5	73.75	71	72	89.75	132.75	77.75	112.25	86.75	122.25	71.75	126.25	92.75	91.5	102.5	103.25	102.5	88	107	107.5	108.25	97	113.5	96.75	118.75	103.25	123.5	109.25	129.25	88.25	122.75	78.75	128.75	38	69	30	37.5	32.25
bo-83	36.5	86	62.75	64.25	36	98	28.25	62	23	53.25	37	61.75	30	52	25.5	64.25	73.25	56.5	54.5	60.5	63.5	51.25	64.75	66.5	33.5	68.5	42.25	70.5	32	73.5	46.75	75.75	36.5	76.75	36	83	42.75	88.25	49.25	93	32	87.25	27.25	90.5	27.25	40	22.25	21.25	20
bo-84	131.5	84.75	153.25	64.5	131	91.75	124	58	119	51.25	129.25	60.5	125.25	51.25	122	60.25	160.75	62.5	145.75	65.5	154.25	59	154.5	69	130.5	73	137.75	75	127.5	76	141.75	79.5	132	80.5	131.75	82.75	139.5	88.75	145	91.75	128	85.25	122	85.25	110	40.75	110.5	21.25	114.5
bo-85	115	117.25	131.75	83.25	117.75	131.5	83.75	92.75	74.25	85.5	94.25	88	81.75	81.5	86	96.5	139.5	71.25	122	82	128.25	71.25	135	85.5	107	103.5	116.5	101.25	103	109.25	122.5	106.25	114	110.75	114.75	115.75	122.75	120.25	131	122.75	108.5	122.5	98.75	128.75	52	86.75	38.75	59.5	34.5
bo-92	171	69.75	173.75	49	174.5	77	151.5	60.5	146.25	59.5	155.75	56.75	148.5	54.25	153.75	63.5	176.25	43.25	168.25	51.25	169.75	43.75	177	51.5	164.5	62.25	169	59.25	164	65.75	173	61.75	168.5	66.5	170	68.25	173.875	71.5	178.75	71.125	167.625	73.875	164.375	79.375	130.5	59.833	120.667	48.167	117.833
bo-94	127.75	101.5	155.25	77.5	126.75	110.25	116	69.75	110.5	59.75	126	69	120	59	115.75	73.75	165.5	72.25	147	75.75	156.5	65.5	156.75	83.25	127.5	84	136.75	86	123.5	87.5	142.75	91	129.75	94.25	129.5	98.25	135.5	100	141.25	103.25	124	99.5	117.5	102.25	97.75	55.75	97	29	101.75
bo-95	105	179	128.667	122.667	111.667	192.667	74	138.667	60.333	133	82.333	132	68	124	75.667	144	139.333	108.333	117	127.667	123.333	108.667	134.667	128.333	88	163.333	103.333	158.667	87.667	169.667	112	161	101	173.667	103.333	177	117.667	178.667	132	180	97.667	184.667	89	190.667	47.667	111.333	31.667	77	14.333
bo-97	57.667	137.667	93.333	90	61.333	148.333	41.333	86	30	79	50.333	87.667	40.667	78.333	39	93.333	106	84.667	81	91.667	94	79.667	96.667	97	52	113	66	114.333	48	119	72	119.667	58.333	126.333	58.333	134.333	68	140.333	78.667	144.667	49.333	139	42	141	24.667	58	15	35.333	10.333
bo-99	171	186	205.5	130.5	172	213.5	119	132.5	100.5	122	142	134.5	116	112.5	120.5	141.5	225	117	189.5	133.5	206	111	215.5	136.5	156	146	174.5	145.5	150	157	186.5	157.5	168.5	169	170.5	182.5	186	192	201	203	155.5	195.5	135	203	53	130.5	34	74	40
Bombay_101	235.5	136.25	268.25	96.25	235.25	150	212.5	91	200.5	83.25	225.5	96.75	213.75	76.75	209.75	99.25	278.75	92	254.25	99	268.5	83.75	269.25	105.75	230.5	113	242.75	115.5	226.75	118.25	247.75	121	235.5	128	235.75	133.25	246.25	138.75	255	142	225.5	135.25	212.75	134.25	184	66.25	180.5	34.5	184.5
Bombay_108	282.5	86.5	290	65.167	283.167	93.667	262.5	71.667	253.833	69.333	269	69.667	260.833	64.167	263.333	75.833	295.833	61.333	283.833	67.333	288.333	58.833	293.5	68	277	76.5	283	75.333	275.167	80.167	286	78	282	82	282.333	85.167	287	86.667	290.833	87.333	278.5	88.333	273.5	92.5	242.333	68.333	233.333	53.333	233.333
Bombay_110	515	446	547	373.5	524	467.5	465.5	396	443.5	389.5	485	392	459.5	375	469.5	408	560	359.5	528.5	383	539.5	356.5	554	383	495.5	418.5	516.5	413	494.5	427	524	421	509.5	430	513	441.5	528	448	545	457.5	504	454	492.5	465.5	424.5	375	400.5	332.5	386.5
Bombay_111	356.667	262	391.667	189.333	357.333	279	310	193.333	290	182.333	327.333	194.333	308	175.667	310	206	409.667	173.667	375	190	390.667	168.333	400	198.667	348.667	228.667	368.333	228	340.333	237.333	376.333	236.667	357.667	248.333	356.333	259	367	268	377.667	273.667	347.333	270	328.667	274.333	256.333	175.333	234	138.333	224
Bombay_112	143.5	79.75	155.75	68.75	142.625	85	137	65	132.875	60.875	141.25	65.5	137.375	60.375	136	67.125	159.625	66.5	150.75	67.875	156.25	63.5	155.625	71.5	142.375	73.125	146.25	73.875	140.75	74.625	147.375	76.375	143.75	76.75	143.375	79	146.625	81.5	148.875	83.875	140.625	80.5	136.875	82	127.375	54.25	127.375	42	130
Bombay_113	108	142	134.333	101.333	109.667	160.667	74.333	103.333	59.667	97.333	87.667	102.333	72.333	88	75.667	112.333	144.333	88.333	119.667	102.667	131.667	84.667	139	105.333	98	120	111.333	119	95	126.667	116	126	106	133	107.333	139	116.333	147.667	127.667	154	99.667	148.667	89.333	157	36.667	94.667	23.667	58.333	22
Bombay_114	155.75	141.75	173.25	118.5	155.25	152.25	139.25	118.25	131	114	147	118.75	139	109.5	139	123	180.25	112.75	165.25	118.5	172.25	109.75	176	122.5	151.5	129.25	158.25	129.25	149.75	132.75	162.25	132.75	155.5	136.25	155.75	140.25	162.25	144.75	168.5	147.5	152	143.75	145	147	120.5	106.25	118	86.5	118.25
Bombay_117	112	102.5	129.833	82.5	110.833	111	99.5	78.333	92.833	72.333	106.167	77.167	100	69.333	98.167	81.333	136.333	79	122.667	80.333	130.667	74.333	131.667	86.167	111	91.333	117.667	92	108	93.5	119.5	95.5	113	97.333	112.333	101.5	117.5	105.167	121.833	108.5	107	104.167	99.667	106.167	80.167	66.667	78.333	44.667	84.667
Bombay_130	217	81	227.5	58.875	217.75	87.125	201.625	62.5	195.125	58.875	208.5	60.125	200.625	55.25	202.5	65.25	232.625	53.75	221.5	59.5	226.5	52.375	229.875	61	212.75	70.375	219	70.375	210.875	73.875	221.25	73.375	216.625	76.125	217.125	79.875	220.75	81.375	224.75	83.875	212.75	82.375	208.25	85.25	183.375	54.75	174.125	41.625	171
Bombay_133	102	125.5	124.25	92.75	101	134.5	81.75	92.75	72.25	84.25	92.25	91.75	82	80.25	81.5	97	133.25	83.25	113.25	92	123	79.75	126.75	96.25	97	110	105.5	110.25	94.25	113.75	111	114.25	101.5	120	102	123.75	111.25	127.5	118.75	130.75	96.25	127.5	89.75	131	66.5	65.75	63	41.5	59.5
Bombay_135	358	114.667	363.5	97	356.5	122	343.5	99	336.25	94.25	349	95.5	342	89.5	343.75	100.75	366.25	90.25	359	97.25	361.75	88	365.25	98	355	104.75	359.833	104.833	354	108	361.417	107.5	359.25	111.417	358.667	113.25	359.583	115.25	360.5	117.25	354.917	115.667	351.583	118.833	306	83.5	309	64.25	319
Bombay_139	140.833	127.5	155.667	106.333	141.833	138	125.333	106	117.833	102.167	132.167	106.5	125.5	98.167	125.333	110.167	161.667	101.833	149	106.333	154.833	98.167	157.5	109.667	136.5	116.333	143.5	116.833	135.333	119.167	144.667	120.167	141	123.5	140.5	126.5	146.5	129.833	152.167	133	136.333	129.833	132.167	132.667	109.333	97.167	105.167	78.667	106
Bombay_140	934.333	794.333	1097	599.667	942.333	885	809	589	743.667	519.667	873	597	810.333	506.333	797	617	1161	541	1023.67	597	1091.67	517	1115.67	626.333	899.667	683.667	953	686.333	885	707.667	977	713	930.333	741	934.333	779.667	978.333	809	1022.33	837	887.667	797	843.667	831.667	698.333	410.333	647.667	237	613
Bombay_143	290.333	252.667	336	189	292.333	280.333	245.333	193.333	226.667	183.333	263	195	243.333	175.333	244.667	203	353.667	175.333	313.667	196.333	333.667	169.667	343	195.667	280.667	220.667	295.333	220.667	276	229.667	302.667	228.333	289.333	235.667	290	247	306.333	258.333	323	269	278.333	259	269	269.667	197.667	168.667	183	121	179
Bombay_144	268.167	70.667	281	52	270	80	251	56	243.333	53.167	257.5	53.5	249	48.167	252.667	60	285.833	44.833	274.333	53.333	279	43.333	284	54.333	263.333	61.5	269.667	60.667	262.5	64.667	271.333	64.5	267.5	66.667	267.667	69.167	274.833	72.5	280.667	75.333	264.833	74.667	260.167	79.833	235.167	44.333	229	28.833	226.5
Bombay_145	374	168	411	120	374	187	345	120.667	331.333	113	358.333	124.667	344.333	108.333	344.667	129.667	425	113.667	396	126.333	411	108.667	417.333	128.333	366.333	144.333	378.667	144	362.667	149.667	382.333	151.667	372	156.333	373.333	165.667	386	173.667	401	179.667	365.333	172	354.667	178.667	310.667	100	302.333	59.667	300
Bombay_15	122.667	136.667	152.667	95.333	127	158.667	86.333	105	70.667	101	99.667	100.333	83	88	87.333	111.667	163	85.333	135.667	97.333	149.667	81.333	155.667	98	112.667	110.667	125.667	108.667	108.333	118	132.667	116.333	120.667	121	122.667	133.333	134	141.667	148	147	115.333	141	105.667	153.333	45.333	104.333	29.667	69.667	28.667
Bombay_152	443.333	284.333	502.333	266	427.333	297	450.667	212.333	443.667	195	459.333	224.333	462.333	201.667	444.667	214.333	515	268	486.333	259.667	507.667	254.333	498.333	275	462.667	256.333	473.667	268.333	454.333	258.333	472.667	278	452.667	275.667	449	281.333	446.333	293	446.333	304.667	424	274.333	405.333	260.667	406.333	160.667	442.333	122	486.333
Bombay_153	240.75	151.75	268.25	125.25	246	169	237.25	120.25	233.5	112.25	244.5	123.75	240.75	110.5	235.5	126	279	121.25	261.25	125.5	269.5	115.75	269.75	131.5	238.25	133.75	245.5	135.75	237	137.75	248.25	139.5	242.5	144.75	241.25	149.5	249.5	155.5	261.25	160.25	232.75	151	226.5	149.75	241.25	97.5	240	82	236.75
Bombay_155	187	55.75	199.375	43	187.375	61.5	177.375	40.75	173	37.75	182.125	40.5	178.125	35.25	177.625	44.375	204	39.875	193.625	41.875	199	37.125	200	45.5	185.25	46.625	189.875	46.625	183.375	48.125	191.75	48.875	187.125	51	187.125	54.25	191.625	58.625	195.25	62	183.5	57.375	180	59.875	165.375	36	163.375	23.75	164.5
Bombay_157	162	216.5	201	153	167	245	114.5	158.5	92.5	146.5	134	156	112.5	136	114.5	169.5	218.5	134	182	151	198	130.5	207.5	156.5	147.5	179.5	168	177.5	145	191	176	188	161	201.5	162	212.5	178.5	224	198	235.5	145.5	223	129.5	238	63	144	40.5	92	40
Bombay_158	280	220.667	334.333	179	277.333	247.667	246.333	168.667	232.333	147.667	268	167.667	250.333	143.333	243.667	175.333	354.667	164.333	313.333	172.667	333.333	152	339	186	274.667	190.333	289	191.667	270	196.333	297.667	200	280.333	208.333	279.667	218	292	229.667	306	239.333	267.667	225	258.333	234.667	214	128	214.333	73.333	219.333
Bombay_163	215.667	201.333	243.333	154.333	221	212.333	174.333	165.667	156.333	152.667	190.333	161	171.333	151	176	171.667	254	137.667	226.333	156.667	238.667	139.667	249.333	158	202.333	184	215	181.667	200.333	190	220	186.667	212.333	191	215	198.667	228	203.667	238	205	207.667	205.667	199.333	211.333	131	122	117.667	93.667	107
Bombay_166	423	159	449	108.333	424.333	172.667	386.667	115.667	371.667	109.333	402.333	114.333	385.667	99.333	389.667	123.667	460.333	96.333	434.667	109.667	446	94.667	453.667	112.667	413	134.667	427.333	133.667	410	140.333	433	140.333	420.667	148.667	422.667	156	433.333	161	441.667	164.333	415	162.667	405.333	168.667	346.667	99.667	325.667	69.333	317
Bombay_167	229.5	324	319	253	227	366.5	180.5	233.5	160	206	210.5	231	184.5	202	174	240.5	348.5	235	287	247.5	322	222	326.5	264.5	220.5	274.5	248	278.5	212.5	284	256.5	291	232.5	297	232	317.5	248.5	333	269	349.5	213	329.5	194.5	345	127	167.5	123.5	82.5	136.5
Bombay_170	304	133.25	329	100	303.5	147	279	101.75	268.25	96.25	289.75	101	278.25	94	278.75	107.25	337.5	92.5	321	101.25	328.5	91	333.25	105.5	298	117.25	310.5	118	295.5	120.75	312.5	121.5	304	128	303.75	132	310	134.75	316.25	137.25	296.75	135.25	288.25	136.5	247.25	97	236.25	70.5	235
Bombay_173	189	211.5	213.5	184.5	188.75	222	166	182.5	157.75	171	176.75	182.25	168.5	172.75	166.5	186.75	221.75	176.25	205	183.25	213	175.25	217.25	186	185.25	197	194.25	197.5	183.25	201	197.75	202.25	190	204.5	189.5	208.75	196.5	213	202.75	217.75	183.5	213.5	176.5	218	141	155	138.5	129	138.5
Bombay_174	286.25	181.25	318	150.5	284.75	198.5	257.75	142	249.25	130.75	273.25	143.25	261	129.25	259.5	147.25	328.5	140.5	306	147.25	318.25	136.75	323	153.75	283	159	294.25	159.75	278.5	163.5	297.75	166.75	287.75	170.75	287.25	177.5	294	184.5	302.25	191.25	278	182.5	268.75	188.25	219.25	118	217.5	81.25	225.5
Bombay_177	114	79.75	121.625	66.375	114.625	83.875	104.25	68.625	99.375	66.5	108.875	67.875	103.75	64.125	105	71.25	124.5	63.625	117.25	67.375	120.375	62.5	123.25	69.375	112	74.125	115.5	74.125	110.5	75.875	116.25	75.875	114.125	77.75	114	79	117.25	81.125	119.375	82.75	111.75	81.375	108.625	82.75	92.75	63.875	87.375	55.375	85.625
Bombay_178	124	113.5	158.25	99.75	118.5	125.5	120	80.5	114.5	72	129	83	124.75	71.25	116.5	83.5	169.75	99.25	148.25	96.5	161.5	90	156.5	105.5	126	98.75	134	103.5	122.25	101.75	135.75	108.5	128.75	106	125.75	111.5	131	118.75	135.5	127.25	116	112.75	108	111	104.75	60.5	114.25	31.25	127
Bombay_179	173	234.5	238	200.5	166.5	254.5	148	177.5	134	160.5	169	177	153	153.5	142	183	257	189	218.5	190	241	172.5	236	206.5	172	197	189.5	201.5	164.5	204	193.5	212.5	175.5	215.5	174	226	184	239.5	196	254	160	236.5	148.5	244.5	116.5	149	120.5	96.5	133
Bombay_180	249	156.5	271.25	125.75	247	164	231.25	122	222.25	113	239	121.5	231.5	113.75	229.75	125.25	280.25	118.25	263	125	271.5	117.25	275.5	128.25	248	144	257.25	144.75	244.5	147	260.25	148.75	252	151.5	249.75	155	252.75	159	256.25	160.25	242	158	234.75	157	204	101.25	202.25	72.5	203.75
Bombay_182	175.667	78.167	184.167	56	177.167	89.667	157.5	60	149.833	56.333	163.667	58.5	156.333	52.5	158.5	64.333	189.167	52	178.167	57	182.833	49	187.167	58.667	172.5	67.167	178.5	66.167	170.5	70.667	180.667	69.333	175.833	73.167	175.833	76.833	180	80.333	184.667	84.5	172	80.667	167.167	85.833	129	54.667	123	35	124.667
Bombay_21	97	156.5	123.25	116	95.25	166	71.5	115	59.25	106.75	83.5	118.25	72	102.25	71	121.25	132.25	107.75	112.25	119.75	122.25	105.25	127.25	122.25	94.25	141.5	104.5	141.75	91.75	146.25	107.75	147	98.25	149.5	97.75	155	104	157.5	110.25	160.5	91.5	159.25	83	161.75	38	79.5	35.75	53.5	47.25
Bombay_3	255.833	80.667	269.833	55.333	253.833	89.667	239.167	57.167	230.833	52.833	247.333	57.333	239	48.667	240	61	275	50.333	262.833	55	269	47.5	273.167	57.833	253.167	69.833	261.333	69.667	251.667	72.667	262.333	72.333	256.5	75	255.833	79	261.333	82.167	269.5	85.833	250.333	82.667	243	85.667	209.333	46.333	205.833	25.833	210.167
Bombay_31	102.25	89.5	115.25	66.25	101	104.75	78.75	68.75	68.5	62.75	89	67	78.75	57.75	79.25	74.75	121.25	58	105.75	67.5	114	55.5	118	70	96.5	77.25	105.25	77	95.25	81.75	107	81.5	101.25	83.75	102.25	88	110.25	91	116.25	94	97	91.75	91.75	96	41	56.25	33.5	31	42.25
Bombay_33	301.5	196	311	175.5	300.25	206	283	177.25	275	174.25	290	176	282.5	169.25	284.25	181.25	316.25	170	304.75	174.75	309.75	167	314	178.25	297.75	184.75	304.25	184.25	297.25	188.25	306.25	189	301.75	190.75	302	194	307.25	198.25	311.5	201	296.25	198.5	290.75	202.5	255.5	170.5	250.5	151.75	252
Bombay_37	169	87.667	181	62.5	169	94	151.667	65.667	144.5	62.667	157.167	66.333	151.167	60.667	151.667	70	185.833	58.667	174.5	64.167	179.667	57.167	183.667	65.333	164.833	75.833	170.333	75.5	162.833	78.167	172.833	78.833	168.5	81.167	169.167	86.167	174.333	88.5	179	90.5	164.5	89.833	158.667	91.167	134.167	54.333	128.5	40.833	127.833
Bombay_4	197	235.667	254.667	201.333	190.333	252	187.333	170.667	175	153.667	201	177.333	194.333	154	178	178.667	275.333	196	238.667	197.667	260	185.333	255	211.667	198.667	208	214.667	214.667	192	210.333	220.333	223.333	201.333	226.333	198	233.333	210.667	244.333	220	253	185	234.667	171.333	232	164	121.333	174.333	80.333	190
Bombay_45	311.333	364	377.333	250.667	304	387.333	249.333	246	218.667	226	278	248	250.667	217.333	244.667	261.333	400.667	227.333	348.667	256.667	374	226	386	268	308.667	321.333	338.667	324	296	331.333	346	332	316.667	347.333	312.667	360	324	371.333	333.333	376	286	367.333	260.667	370	132.667	148	121.333	59.333	150
Bombay_5	341.5	326	371.5	250	348.5	347	288.5	269.5	267	261	306	272	284.5	251.5	289.5	281.5	385	234.5	352.5	261	366	233.5	380.5	262.5	323	296.5	343.5	291	319.5	304.5	355	296	339	313	340.5	322	354	324.5	365	328.5	328.5	332	316.5	339.5	226	246.5	203.5	192.5	195
Bombay_6	242.25	216.25	268.75	191.25	240	229.25	227	182.75	217	175.75	236	184.75	228	172	224.5	188.25	279	185.75	259.75	192.5	270	181.75	272.5	198.5	241.75	197.25	250.5	199	238	200.75	254.25	205.25	244	208.5	243	213.25	249.5	219.75	256.25	225	235.25	218.25	227	221.25	199	171.25	200.75	136.5	209.25
Bombay_64	210.5	150.5	233.75	112	207.25	154.5	190.5	107	180.25	99.5	200.75	107.5	192.25	96.5	188	112.5	244	104.25	224.5	112	235.5	101.5	237.5	115.5	210	135.5	223	138.5	205.25	138.25	224.25	141.75	212.25	146	210.75	149	219.25	151.25	225.25	150	201.25	150.25	191	147.75	160.75	76.75	162.75	43.5	173.5
Bombay_65	225.25	116.75	255.5	83.75	224	132	204.25	79.5	193.25	73.5	214.5	83	203.75	71.25	202.75	85	266.75	79.5	246.5	83.5	256.25	75.5	261	88.75	221.75	93.75	233.5	95.75	217	100.5	237	103.25	225.75	107.5	225.5	115.25	238.25	125	251.5	133.5	211.5	123	198	127.5	169.25	69	163	33.25	169
Bombay_69	155.667	179.333	196.333	113.333	155.667	199	111.333	116	94.667	99.333	131	115.667	112	91.333	110	121	212.333	98	179.333	113.667	193.667	94	201.667	120.667	145.667	150	165.667	150.333	141.333	155.667	171.333	156.667	156	169.667	155.667	176.667	169	183	184.667	189.333	143	181.333	130.667	190.333	69.333	88	63	36.667	71
Bombay_7	230.5	127.75	247	103	232.75	136.5	208.25	107.75	200	101.25	217.5	105.5	207.75	98	208.5	110.75	253.25	94.5	237.5	102	244.75	93.5	250	105.5	223.75	117.5	230.75	116.75	222.5	120.75	236	119.75	229	122.75	230.75	126.5	238.25	130	245.5	132	226.25	131.25	221.25	134.5	185	88.5	177.5	65	174
Bombay_71	299.5	131.75	323	88.25	299.75	143.25	271	92.25	260.75	80.5	281.5	89.5	271.75	78.5	271	96.75	332.75	76.75	312.75	89	322.5	75.75	326.75	91.75	292.25	112.75	303.5	112.75	288	116	309.25	116.5	299.25	121.75	300	129	309	132.5	316.75	137	290.25	134.25	282	136.75	237.25	70.25	233.75	37.5	233.5
Bombay_75	184.5	78.333	202.5	56.833	183.833	91.167	170.5	52.667	163.5	49	177.667	54.833	171	46.333	169.167	58	210.167	52	195.5	55.667	202.333	47.5	204.333	58.833	182.333	64	189.167	64.5	180.333	66.5	192.167	68.667	185.167	72.5	184.667	76.667	190.5	82	195.833	86.5	178	81.167	170.833	84.667	155.333	45.5	149.5	25.833	152.333
Bombay_77	125.5	148	154.75	111	125.5	160.25	105	109.25	95.25	98.75	115.5	108.75	105	95.75	102.25	115	164	104	142.75	111.5	153.5	99	158	115.75	118.5	130.75	128.75	130	115	134	134.5	135	124.75	141.75	125.25	146.25	132.75	151	139.75	156.25	118.75	149.5	111.5	152.5	81.75	95.75	71.75	63.25	65.75
Bombay_83	221.167	89.5	239.833	64.833	223.333	100.167	206.833	65.333	200.333	59.667	213.833	65	206.833	57.5	206.167	68	246	60	232.833	64.333	239	57.167	241.833	67.333	217.333	79.167	224.833	79.167	215.333	82.167	227.833	83.167	221.333	86.167	221	88.333	228.333	91.333	235	94.667	215.833	91.5	210	95	187.333	57	181.667	33.5	183.667
Bombay_84	160.75	102.25	172.5	75.5	162.25	106.25	142	78.5	136	74	148.5	76.75	142	72	142.75	80.5	177	70	166.5	76.75	171.25	70.75	175.75	78.25	155.75	91.75	163.5	91.25	154	94.75	166	94.25	160.25	96.5	160.25	98.5	167.75	104	172.25	101	156.5	105.75	148.75	103.75	125	67	119	52	113.75
Bombay_86	235	139.333	258.333	98.333	234.667	155.333	209	98.333	197.667	90.667	220	97.667	208.667	83.667	208.667	104.667	268.333	90	248	96.333	257.667	85	262	102.667	229.333	118.667	241.333	119.667	226.333	124	244.667	125.333	235.333	129.667	235.333	135.333	244	140	253.333	144.333	226	141	216	143.333	174	76	170	42.333	177
Bombay_87	276.75	195.75	293.75	162.25	277.75	201.75	257	163.25	248.25	159	265	164	255.5	156.5	255.75	169	300	156	285	162.25	292.25	155.25	295.25	165.25	272	185.25	280.25	184.25	269	187.75	283.75	188	276.75	192.5	276.75	194.5	285	196.75	291.5	196.5	271	197.75	264.5	199.25	228	143	222.5	120.75	221.25
Bombay_88	125.167	58.833	134.667	39	123.833	75	102.833	40.667	94.167	35.667	110.167	38.667	101	30.833	102.5	43.5	142.333	34.333	128.333	37.833	134.5	31.5	138.833	41.167	121.5	43.333	128.667	43.167	118.833	46.667	132.167	46.667	125.667	50.5	125.5	57.167	130.167	60.667	134.833	63.833	118.833	60.667	112.333	65.167	76.5	37.333	70.5	17.5	73.667
British_Shorthair_10	149.167	119.833	164.667	88.667	153.333	131	124.333	98.5	114.5	94	132.333	95.833	121.833	87.833	127.5	103.667	169.667	79.667	156.333	90.667	160	79.5	168.5	91.833	141.667	107	149.833	104.833	140.333	111.5	154	107.833	147.333	113.167	148.833	118.5	157.5	122.5	166.833	122.5	142.667	125.5	134.667	129.667	96.833	85.667	88.333	69.167	83.833
British_Shorthair_100	223.333	194.333	267.333	161.333	229	204	221.333	156.333	210.667	142	225	155.333	217	137.667	214.667	157	276.667	146.333	251.667	157.333	263	140	271	163.333	216.333	174	228.333	176.333	216	177	233	181.333	224.333	185.333	224.333	191.667	237.667	203.333	257.667	209.667	219.667	197.333	215	194.333	223.667	100.667	210	84.667	201.333
British_Shorthair_101	321	181.667	340.5	148.833	321.667	192.5	297.5	152.833	289	147.833	306.167	151.167	297.5	143.333	298.333	156.833	346.667	142.5	330.5	150.333	337.333	139.333	342	152.667	315	164.5	322.333	164	312.833	167.333	326.5	166.833	319.167	173.333	320.5	179.667	327.833	183.667	336	184.333	315	184.833	308.5	188.5	274.333	134.833	265.667	119	261.333
British_Shorthair_103	165.5	218	175.833	193.333	163.5	229.333	144.333	194.833	137.833	190.667	151.667	193.833	144.167	187.833	144.833	198.167	181.167	188	169.833	193.333	175.333	187	178.333	195.667	162	205.833	168.167	205.5	160	208.333	169.667	208.5	164.667	212.333	165.167	216.833	169.667	221	172.833	223	158.667	221.5	150.667	224.667	116	184.5	110.833	168	109.5
British_Shorthair_105	274.333	186.667	311.667	126	276.667	208.667	234.667	128.333	221.667	120.333	248.667	126.667	236	116.333	234.333	134	324	115	296	126.333	309.667	116	315	128.667	264.333	160.333	277.667	159.667	259.667	164.333	285	164.333	273.333	173	274.667	184	288	189.333	299	191.667	260.333	192.667	247	197	189	77.667	178	42	177
British_Shorthair_106	272.667	207	316	164.667	269.333	222.667	250.667	152.333	238.333	138.667	265	158.333	253.333	139.667	248.333	154.667	327	155.667	300.333	164.667	314.333	152.667	317.667	171.333	271.667	184	284.667	187.333	266.333	187.667	289	191.667	276.667	195.333	274	204.333	280	211	289.667	216.667	260.333	210	247	209.333	213.333	110	212.667	81.333	218.333
British_Shorthair_107	267.667	112.333	290	84	268.5	124.333	248.667	82.667	240.667	77.667	256.5	83.333	248.5	74.667	248.833	88	297	78.667	281.167	85.333	288.833	76.167	293	87.667	265	97.833	272.667	98.333	262.333	101.5	276.5	101.833	268.5	106.5	267.667	110.667	273.5	115.833	279.667	119.833	261.833	115.333	253.333	118.5	220.333	64.5	217	45.167	217.5
British_Shorthair_108	125.333	162	163.333	125.667	139	175	119.667	115.333	113	103.667	125.333	117.667	120.333	105.333	117	117.667	172.333	115	151	121	161	110	164	127.667	118	138	129.333	139.667	116.333	141.333	135.667	146	123.333	151.333	124.333	159.667	139	167.667	157.667	175	120	161	115	159.333	117.667	72.333	109	53.333	101
British_Shorthair_111	124.667	218.333	178.667	156.333	123.667	244	88.333	148	71.667	131.333	107	148.333	90	128.667	87	156.667	194	144	157.333	157.667	174.333	137	182.667	164	118.667	188	134.333	189.333	114.333	193	141.667	194.333	125	205.667	124.667	215.667	139	226.667	156	234.333	111.667	224	95.333	225	44	95.333	31.667	48.333	39
British_Shorthair_114	188	299.5	234.5	242	182	319.5	153	228	141.5	211	172.5	232	161	210.5	149.5	233	254.5	229.5	220.5	240	239.5	226	241.5	251	187	271	200.5	272.5	181	275.5	207	276.5	192	283.5	188.5	295.5	199	304.5	209.5	309	172	301.5	151.5	301	99	148.5	103.5	111	125
British_Shorthair_116	193	336.5	284.5	314.5	159	360	200	246	195	218.5	219.5	257	215.5	228	190	243.5	308.5	310	264	304	291	293.5	281	318.5	211.5	300	227	313	201	301	232	323	205.5	324	196	334.5	199	347	201	363.5	167.5	333	139	318	184.5	151.5	202.5	112.5	228
British_Shorthair_117	246.667	214.667	265.333	177	248	225.667	221.333	178.667	212.667	173	231.667	179.333	220.667	168.333	221.333	184.667	274.333	169.333	257.333	180	263.667	168.333	269	180.333	242	197.333	251.333	196.333	239.333	201	254.333	200.667	246.667	206.667	246.333	212.333	254.333	216	263.333	218	239.667	216	228.667	218	185.333	154.667	181.667	134	180.667
British_Shorthair_118	189	261.5	229	207.5	180.5	292.5	136.5	192.5	119	174	162.5	189.5	142.5	162.5	137	200.5	248.5	195.5	212.5	200	231.5	181	235.5	216.5	187.5	215.5	206	218.5	177.5	224	212.5	228	193.5	240.5	190	256.5	203	269	214	284	172	264	148.5	272	79	149	75	94.5	99.5
British_Shorthair_119	281	199.5	326.5	140.5	276	222.5	241	132	223	117	259	132.5	241	110.5	241	139	344.5	128.5	310	137.5	326.5	119	331	146	274.5	159.5	293	162.5	267.5	166.5	300	170	281.5	180.5	282	195	294	203.5	308	210.5	266.5	202	245.5	206	197	91	190.5	50.5	196.5
British_Shorthair_120	214.333	170	271.333	135.667	220	200.333	202.667	135.667	190	126.667	213.667	131.667	204	118.667	195.333	139.667	287	129.333	254.333	133.333	271.333	119.333	273	140	211.667	134	226	133.333	205.667	142.333	230.667	143.667	213.667	150	213.667	161.667	224.667	170.333	236	184	205.333	171.667	197	189	189	118.333	189.333	93.667	197
British_Shorthair_122	268	193	255	148	264.333	211.667	217	174.333	201	172.667	226	165	214	161.667	222	176	257.333	136.333	250.667	153.333	249.333	141.333	259.667	148.667	258.667	178.667	266.667	170.667	256	183.667	269.333	173.667	266	186	267	191	274.333	192	278	188.333	257	204	238.667	214.667	151.667	170	132.333	140.667	139
British_Shorthair_123	150.333	152	179.333	108	154.667	169.333	119.333	110	103.333	99.667	132	108	117	94.667	119.667	116.333	190	97.667	164.667	105	176.667	91.667	182.333	112	141.333	130.333	154	129.667	138.333	135	160.333	133.667	149	142.667	149.667	149.333	160	156.667	172.667	160	143.667	158	133	160.667	86.333	80	76.667	53.333	71.333
British_Shorthair_124	328	136	355.333	109	323.667	151	305.667	100.667	295.333	89	317.667	104.667	308.333	90.333	305	105.333	367.667	102.333	343	107.333	356.667	97.667	359	115.333	327	118.667	334.667	119.333	321.333	121.667	338.333	123.667	329	128.667	328	134	336	140.667	343.333	146.333	320	138	307.333	144.333	278.667	74.667	274.333	41.333	285.667
British_Shorthair_126	115.667	215.667	146.333	183.667	117.333	226.333	95	179.333	83.333	170.333	106.333	180	93.667	170.333	93.333	184	155	177.333	132.333	184	144	176	146.667	188	112	199.667	120	201	110	203	123.333	204	116	208	116	213.667	126.333	219.667	139.667	223.667	107	218	95.667	217.333	69	141.667	60.667	120	57
British_Shorthair_127	195.333	330	218.667	256.333	200	354.333	137.667	278	118	273.667	155.333	276	134	264.333	140.667	288.667	231	240.667	202.667	263.333	213.667	242	226	265.667	178.667	301	197	296	175.333	308	205.667	301.333	191.333	316.333	195	327.333	211.667	332	228.333	332.667	182.333	338	162.667	348	80.333	245	62.667	212.667	49.667
British_Shorthair_128	161.333	275.333	194.667	225	165	300.333	128.667	227.667	115.333	222.333	141.667	229	129.667	217	129	235.667	206.667	215.333	180	227.333	193.333	212.333	198.667	231.667	151.667	247	167.333	247	148	253.667	172.333	253	159.667	262.667	161	272.333	177.333	282	193.333	284.667	149.333	281.667	137.333	287.333	99	207.333	88.333	176	87
British_Shorthair_129	148.5	213.5	169	200	144.5	220.75	143.75	185.75	138	177.25	150.25	186.5	147.5	176.75	139.25	185.75	175.75	195.5	163.25	196.25	170.75	191	167.5	203.5	151.25	202	157.75	205.25	148.5	203.5	157.25	207.75	151.75	209.5	149.25	211.75	152.5	219	157.5	224.5	139.5	210.75	131	206.25	121.5	157	133	138.75	149.25
British_Shorthair_130	220.333	221.333	270.667	150.333	235	237.333	192	148	176.333	133	205.333	151.667	192	130.667	188.333	157.667	289.667	136.667	253	151.667	269	129.333	275.333	159.667	203	187.333	226	187	201	192	233	193	216	206.667	218.333	218.667	236.333	229	263.667	233.333	205.333	226.667	191	222	172.667	97.333	150.333	64	136
British_Shorthair_134	218	163	259	105	227.5	183	194.5	111.5	181	101	206.5	112	192	96	193.5	119	271.5	96	240.5	108.5	256	87	263	110.5	206	131.5	221	131	203	138	228	137	214.5	145	216.5	159.5	237.5	170.5	256	177	210.5	169.5	198	175	187.5	70.5	173	48	166
British_Shorthair_135	228	307.5	285.5	225	232	344	163.5	227.5	141.5	210.5	190	221.5	164.5	198.5	166	238.5	306.5	205	259.5	223.5	280	195.5	293	235.5	213	261	237	260	206.5	272	247.5	269	225.5	289	227.5	302.5	249	316	277.5	328.5	208.5	318.5	180	331.5	96	170.5	74.5	111.5	70
British_Shorthair_137	167.5	258	163.5	194	183	279.5	109.5	239	89	242.5	121	228.5	99	227	117.5	244.5	168.5	177	150	205.5	150	180.5	171.5	195.5	141	237	153.5	226.5	139	245.5	163	229.5	158	245	164.5	256	182	256	196.5	254.5	161.5	269	158	283.5	58	247	27	224.5	10
British_Shorthair_139	285.333	358.667	341.333	244.667	286	378	204.667	257.333	171.333	241.333	238	253.333	203.333	234.667	208.667	274	367.333	221.333	312.667	250	337.333	222	348.667	258	264	322.667	293.333	318.667	258.667	330.667	303.333	324.667	284	340	284.667	354	304.667	358.667	321.333	360	270	365.333	248.667	370.667	118	165.333	90.667	103.333	76.667
British_Shorthair_15	137	133	166.5	106.5	134.75	151	113.25	100.75	101.5	93.25	125	98.75	114.5	86.75	113.75	107.25	177.25	99	155.5	103.75	166.5	92.25	169	112.75	133	113.25	144.5	114	129	118	149.75	119.5	137.75	124.75	137.5	131	146.25	139.5	151.25	146.75	127	137.5	119	143.25	78.25	68	75.25	40.75	79.75
British_Shorthair_151	211.667	138.5	226.667	116.833	211.5	147.833	198.333	116.667	191.5	112.833	204.5	115.667	197.833	109.667	198.167	120	232.167	110.833	219.333	116.833	226.167	109.667	228.667	118.833	208.833	127.167	214.667	127.167	207	129.333	217.333	129.667	211.5	133.167	211.5	137.333	218.167	140.667	223.333	143	205.667	140.333	199.667	143	180.333	100.333	176.833	87.167	178.167
British_Shorthair_155	229.333	212	257	175.333	227.667	230	207	171.667	195.667	165.667	217	172.333	207.333	161.667	206	179.333	267	168	245	174.667	256.333	162.333	260.667	180.667	224.667	192	235.333	191.667	220.333	195.667	239.333	197	229.333	204.333	229	210	240.667	217.667	253.667	219.667	218.333	216.667	205.333	217.667	178.667	148.333	173.333	123.333	172.333
British_Shorthair_156	271	176	301.667	134.667	271.333	197	237	138.667	223	124.333	251.333	135	238	119.667	236.667	142.333	313.667	121.667	286.333	134	300	117.333	305.333	137.667	263.667	153	276.333	152.667	259	157.333	281.667	156.333	270	166.333	270.333	173.333	283.667	178.333	293.667	183	258	180.333	245	182.333	201	103	190.667	70.667	195
British_Shorthair_159	294.333	207.667	320	153.333	292.667	226	256	155.667	237.333	145.333	268.667	154	255	139	255	161	328.667	139.333	306.667	154	317.333	137.667	326	159	289.667	179.333	301.667	178.667	282.667	185	305.667	185.667	294	194	294	205	308.333	215.667	321.667	218.667	272.667	215.667	252.667	217.333	186	131.667	178.333	105	179.333
British_Shorthair_160	232.667	172	268.667	122.667	237.333	187.333	207.667	122.333	196.667	114	218.333	125	206	108.333	206.667	127.333	281	113.333	254.333	122.667	266.333	108.667	271.667	126.667	221.667	146.333	235.667	146	219.667	151.333	243	152.333	231	160.667	232	169.667	246.667	177.667	262.333	179.667	223.333	177	209	178	186	92.667	172.667	64	165.333
British_Shorthair_161	129	293.5	181.5	218	146	315.5	100	226.5	83	211.5	113.5	227	95.5	197.5	98	239	200.5	196	158.5	221.5	174.5	186.5	187	226.5	106	260	125	257.5	106	267	135	263	124	280.5	128	290.5	158	299.5	183	299.5	117.5	303	105	303	93.5	152.5	76	114	52
British_Shorthair_162	262	179.5	306	127.5	267	219	206	139.5	180	128	226	126	197.5	108	205.5	144.5	324	107	284	122	299	97	311.5	130.5	245	138.5	268.5	136.5	239	148.5	279	146	259	159	261	175.5	282.5	191	307	197.5	238.5	197.5	212.5	208.5	145	133.5	124	99.5	112.5
British_Shorthair_166	223.5	202	242.333	179.5	223.333	212.667	208.333	177.167	200.833	170.167	215.667	177.833	208.5	167.833	208	180.5	250.5	173.667	236	180.167	242.167	170.667	245	182	220.667	188	227.167	188.333	218.833	190.5	230.333	191.833	224	195.167	224	200.167	229.5	204.5	235	209.333	217.333	204.5	210.5	207.833	195.167	160.667	190.333	143.667	194
British_Shorthair_167	272.5	227	322.5	162.5	274.5	252	247.5	156.5	229	141.5	258.5	159	245	140	238.5	162.5	339.5	152.5	305.5	163.5	321	147	328	170	263.5	196.5	282	198	261	203.5	288	205.5	273.5	213	273	224	294	234.5	318.5	238	254	231.5	235	228	205.5	102	195	66	183
British_Shorthair_168	163	246	219.5	166	161	276	105	162	84.5	147	131.5	166	108	141.5	104.5	171.5	239.5	149	194.5	169.5	217	145.5	226.5	176	148.5	205	172	204.5	142	213.5	180.5	213	160.5	227.5	161	242.5	180.5	251.5	202	259	142	249.5	120.5	260	41.5	110.5	24.5	65	14
British_Shorthair_170	250	247	305	176	249.5	265.5	202.5	169.5	181	150.5	227.5	170	204	143.5	204.5	178.5	326.5	161	282.5	175	305	148	310.5	185.5	240.5	210.5	261.5	212	233.5	217.5	269	221.5	251	232.5	250.5	243	267	251	284.5	254.5	233	252.5	213	252.5	146.5	108	136.5	66	136
British_Shorthair_172	170	225.5	216	172.5	167	244.5	130.5	164.5	114.5	149	150	162	132.5	141	130.5	175	234	157	195	169	216	146	220	178	162	192.5	180	193	157	200.5	187	202.5	171	212	170.5	222	183.5	230	194.5	236	155	229.5	136.5	231	81	123	70	88	64
British_Shorthair_174	236.5	219.5	259.5	170.5	238	234.5	195	180	183	172.5	210	179	193.5	168	195.5	186.5	271.5	158.5	248	171.5	259.5	162.5	264.5	174	230	200	243	199	226	206.5	247.5	202.5	235.5	210	236.5	216	250	222	262	224.5	225.5	225.5	209	232.5	150.5	148	139.5	123.5	139.5
British_Shorthair_175	249	234.5	299.5	186	246.5	259	226	173	210.5	163	239	175.5	226.5	159	222	179	317.5	177.5	279.5	183.5	300.5	167	302.5	192.5	245.5	198	261	200.5	241.5	203.5	267	209.5	250	214.5	249.5	231	264.5	241.5	280.5	250.5	236	237.5	217.5	242.5	193	134.5	187.5	97	191
British_Shorthair_177	262.667	127.333	283.667	93.667	262	136.667	239	93.333	229	85.667	249.667	92	239	82.667	239.333	97.667	292.333	84	273.667	92.667	283.333	83.333	286.667	96.667	258	112.333	269	112.667	255	116	270.333	116	262.333	121.333	262.667	125	272.667	128.333	281	129.333	250.667	128.667	238	128.667	208	62.667	205.333	51.667	204.333
British_Shorthair_181	196	246	232	212	187.5	276	164	196	151	185	178	198.5	168.5	181.5	163	200	246	205.5	222.5	210.5	233	199.5	235.5	218	196.5	215	209.5	219	188.5	221	214	229	199.5	232	196.5	242.5	204.5	258.5	213.5	276	179.5	253	157	256	107.5	171	100.5	127.5	112.5
British_Shorthair_182	184.667	274	251.333	214	184	304	152.667	203.333	136.667	187.333	174.667	208	158.667	187.333	151.333	209.333	269.333	198.667	228	213.333	247.333	197.333	253.333	219.333	180	230	205.333	235.333	174.667	239.333	208.667	246.667	188	255.333	185.333	268.667	204.667	286	231.333	296	165.333	282	136.667	284.667	105.333	153.333	94.667	104	100
British_Shorthair_185	279.5	221.5	312.5	161	272.5	236.5	234	163	221	149.5	254	163	237	143.5	236	171.5	323.5	146	295.5	162.5	311	144	316.5	168	276	196	291	196.5	268	200.5	296	200	280.5	212	279	218	289	223.5	299.5	225.5	265.5	226.5	246	226.5	174.5	117	167	75	175.5
British_Shorthair_186	266	221	298	159.5	264.5	244.5	220.5	157	203.5	146	239	155	221	137	221.5	167	313	143.5	282.5	156.5	298.5	138.5	304.5	164.5	259	188.5	275.5	186.5	253	195	281	195.5	265	207.5	265.5	217	276.5	223	288.5	228	251.5	224.5	235	226	153	108.5	149.5	61.5	164
British_Shorthair_193	274.5	242.5	324.5	187	270	270	243.5	181.5	233.5	163.5	264	186.5	250	164	244	186.5	337.5	175.5	304.5	190.5	322	172	325.5	190.5	268	213	285	216	260.5	216.5	292	220.5	275.5	229	274.5	239.5	286	250.5	301.5	255.5	256	246.5	237.5	244	202	140	199.5	100.5	202
British_Shorthair_195	220.5	268.5	254.5	214.5	223.5	275	175.5	217	156.5	210.5	195.5	217.5	174.5	207.5	177.5	228	271.5	203	236.5	214	253.5	200	260	221	210	253	224.5	252	204.5	256.5	231	250.5	218.5	260.5	220	265.5	236	267.5	248	264	211.5	270.5	199	267	126	156	114.5	131.5	96.5
British_Shorthair_197	252	236.667	295.333	160	252	248	204.667	162.667	182.667	150.667	227.333	160	204	142.667	208	174.667	310	144.667	276	164	292	139.333	301.333	170.667	240	204	263.333	203.333	234	209.333	268.667	211.333	251.333	223.333	252	231.333	268	237.333	282	239.333	237.333	240	220.667	240.667	137.333	100	130	54	137.333
British_Shorthair_199	229.5	183.5	253.5	125.5	236.5	207	181.5	143	166	133.5	200	138.5	177.5	123	183	149	262	107.5	236	126.5	247.5	106	259.5	128	215.5	159	231.5	154.5	213	164.5	239.5	159.5	227	168	228	179.5	243.5	190.5	260	200.5	218.5	195	203.5	204	118.5	126	104	86.5	101.5
British_Shorthair_2	163.833	90	179.333	68.167	166.167	102.5	146	73.167	138.5	69	153.5	70.5	145.5	63.5	147.333	77.167	185	63.167	171.667	68.333	177.167	60	181.667	72.833	157.667	79	165.167	78.167	156.333	81.667	168.5	81	162.5	85	163.5	88.833	169.167	92.667	175.833	96.5	160.167	94.667	155.5	99.5	130.167	64	124.167	48.333	120.667
British_Shorthair_200	276.5	156.5	292	113.5	279.5	178.5	238	125	225	120	251.5	120.5	235.5	111.5	241.5	134	297.5	99.5	279	117	285	99	296.5	116	266	137.5	278	133.5	265.5	144.5	283	138.5	275.5	147.5	276	153.5	286.5	158.5	297	164	267	165	252.5	172.5	188.5	116	176.5	86.5	175
British_Shorthair_203	214.5	228.5	260.5	154	219.5	242.5	178	152.5	161.5	140	193.5	157	177.5	138.5	177.5	162	279.5	143	243.5	157.5	259	140.5	264	160	201	195.5	223	197	197	201	233	202	213.5	215	213.5	225.5	234	230	256	231	201.5	228.5	189	232	143.5	111	127.5	66	109.5
British_Shorthair_207	167.5	185.5	205.5	135	165	213.5	134	134.5	120	124.5	148.5	135	132.5	115	132.5	140	216.5	124	188.5	135.5	201	118	209.5	142	158	158.5	172.5	158	154.5	164	180.5	163	167.5	170.5	167.5	182	185.5	192.5	202	198.5	151	193	136.5	197.5	94	114.5	84.5	79	83
British_Shorthair_209	374.667	133.333	413.667	135	359.333	147.333	365.333	90.667	361.333	76.333	380	101.667	377	81.333	363	92.333	427.333	134.667	403	123	423.667	121	412.333	137.333	385.667	110	396	118.667	376	112	396	127.667	382.667	124.667	376.333	133	378.667	144.333	380.667	156.333	358.667	130	341.667	127.667	350	56.333	367	31	389
British_Shorthair_21	184.25	186.5	208.25	145.5	191.5	208.5	155.25	162.75	143	159.25	164.5	156.5	150	149	157.75	169.5	219.25	136.25	196.25	150	203.25	133.25	213.5	151.25	171.75	165.75	182.25	161.75	171.5	172.5	190	167.25	180.25	176.5	183.25	183.25	198.25	190.5	216.25	193.5	177.25	196.5	167.75	207	129.75	153	117.5	133.5	112.25
British_Shorthair_218	179	144.333	187.667	96.667	187.667	162.333	138.333	116.667	125.333	113.333	149.667	114.333	133.667	105.333	142.667	121.667	196.333	85.333	179	102	183.333	84.667	194.333	100.333	165	124.333	175.667	120.667	164	129.667	183	124.333	175	134.667	178.333	142	188.333	145.333	197.333	149	174.667	149.667	171.333	159.667	95.333	108.667	81.333	84.667	70
British_Shorthair_22	275.667	259.333	289.5	233	274	267.833	256.167	233.167	249.5	230	263.333	234.5	256.333	227.333	256.5	239	294.5	228.667	282.667	234.333	288.833	228.333	291	236	274.5	246.667	281.5	246.5	271.333	249.833	282.667	248.5	276.5	253.5	275.833	258.167	280.167	261	285.5	264	269	262.333	260.333	265.667	224.833	211.833	223.833	191.167	233
British_Shorthair_25	311.667	237.667	375.667	159.667	310.333	264	265	153.667	241.333	137.333	287.667	155.667	264	135	262	165	395	148.667	350.333	165.333	373	142.667	380.333	172.667	303.667	199.667	323.333	201	295.667	203	333.667	207.333	313.333	220.667	311.667	234.333	326.667	242.333	341.667	251.333	291.333	244	269.333	247.667	207.333	99	193.667	51.667	186.333
British_Shorthair_26	207.5	296	207	222	224	304	149.5	260.5	132	257	163.5	257.5	142	251	154.5	267.5	210	203	195	233.5	197	210	215	226	182	279.5	196.5	269.5	184.5	285	204	272.5	198.5	288	204.5	292.5	218	289.5	232	283	201	299.5	191.5	302.5	108	230	78.5	219.5	60
British_Shorthair_27	183.333	201.333	204.667	174.667	183.333	212.333	167.333	174.333	160	169.667	174.333	174.333	166.667	166.667	166.667	178	213.333	167.333	196	174.667	203.667	165	207	176.667	179.667	184	186	184	176	187.667	191	188	183.333	193.333	183	198.667	191.667	202.667	199	205.333	173.333	204	165	209	152.333	154	148.333	139.333	142.667
British_Shorthair_28	370.667	184	388.333	148.333	370.667	196	345.333	150	336	143.333	354.333	152	345	143	345	153.333	395.333	142.333	380	151.667	386	140.667	391.333	150.667	365	165	372.667	164.667	362	169.333	378	167.333	369	175.333	369.667	181	379.333	184.333	388.333	185.667	361.333	184.667	352	189.333	315.667	131.333	309.333	114.333	311.333
British_Shorthair_29	213.333	211.667	243.667	159.667	224.333	225.667	189	161	178.333	151.667	199	163	187.333	148	188.667	166.667	254.667	151	230.333	163	240.667	147	248	166	199.333	193.667	213	193.667	198.667	196.333	221.333	196	210.333	204	212.333	209.667	231	214	248.667	211.667	207	215.333	197.667	215	173	91.667	163.333	73.667	143.333
British_Shorthair_3	162.625	69	171.5	55.75	162.75	74.75	154.125	57.125	149.5	53.375	157.75	55.5	153.625	52	153.75	58.5	176.375	52.75	167.875	55.75	171	51.125	173.75	57.5	160.125	60.75	164.375	60.875	158.875	62.5	166.25	63	162.125	64.5	162.5	68	167	71	170.25	73.25	159.125	71	155.5	72.875	141.75	49	140.125	40.25	139.75
British_Shorthair_30	207	263.5	267	216	202.5	289	180.5	193.5	167	175.5	202	197.5	187.5	172	176	201	287.5	210	246	211.5	270	192.5	269	227.5	205.5	229.5	224.5	235.5	196	234.5	231	245	210	249.5	207.5	260.5	221.5	271	237	281	188	262	168	259	135	146	136	91	160
British_Shorthair_33	169.5	227.333	195.333	204.5	167.333	244.667	154.833	197	146.833	191.333	162.833	199.167	155.5	187.5	153.333	202.667	205.167	198.667	187.333	202.667	196.667	195.167	197.833	208.5	167.833	211.5	174.833	212.333	164.167	215.5	178.167	217.833	170.167	221.667	169.167	225.833	174.667	231.833	180.167	238.333	163.833	230.833	158.667	235.667	134.333	179.167	131.833	159.5	133.333
British_Shorthair_38	362	177	382	138.5	361	192.5	331.75	136	320.75	125.5	344.75	137	331.25	121.25	332.25	142	391.75	127.25	372.75	139.5	381.25	124.25	386	143.25	358.5	153.25	370.75	152.5	354	158.75	375	159	363.5	166	362.5	174.5	370	181.25	377	188	351.75	179.25	340.25	186.75	279.75	108.25	277	76.5	288.25
British_Shorthair_39	190.5	301.5	261.5	239	171.5	323.5	189	188	176.5	161	203	204	200.5	173	176.5	196.5	283	236.5	249.5	241.5	272	228.5	267	250.5	207	259	224.5	270.5	198.5	266	227	282.5	201.5	287	192.5	298	204	311	215.5	318.5	163.5	291	135.5	273	138	87.5	153	42.5	193
British_Shorthair_40	253.667	201	285.333	138.667	271.667	213.667	227.333	150	216.333	141.333	237	152	224.667	134.667	227	158	299.667	126.333	272.333	143.333	281	121.333	290.667	148.333	234.333	173.333	250	171.667	234.333	177.333	256.667	173.333	246	187.333	253	197.333	269.667	201.667	292	198.333	247	203.667	236.333	209.333	242.333	82	219.333	63	193
British_Shorthair_42	370.333	181.667	405.667	131	374.333	196.333	337.333	130.333	325.667	120	351	132.667	337.333	115.667	339.667	137.333	421	119	390	134.333	405.333	114.333	410	137.667	360	162	375	162.333	357.333	166.333	382.333	166.667	370	175.333	370	179.667	382	185	394.333	188.667	364	186.667	357.333	190	311.667	84.333	303	47.333	294.333
British_Shorthair_43	245.833	152	268.833	113.167	246.333	158	220.5	115.333	209.833	108.167	230.5	115.333	219.833	103.333	220	119.333	277.167	104	257.667	114	267	103.333	271.833	117.833	238.5	137.833	249	138	236.667	140	253.5	140.5	245.333	146	245.833	151	254.167	152.833	262.333	152.333	236.5	155.167	227.667	155.667	194.667	77.5	191.833	60.667	192.833
British_Shorthair_46	250	192	292	140.333	248.333	212.333	215.333	134.333	201.667	121	234	133.667	218	111.333	215.333	142.667	307.333	130.333	274	136	292	118	293.333	147.667	243.333	162	259	162.333	237.667	167.333	268.333	169	250.667	179.333	250	189	262.333	196.667	274.667	202.333	237.667	194.333	224	198.333	179.333	91.667	175.333	47.667	181.667
British_Shorthair_47	246.667	156.667	293.667	123.333	247.667	194	199.333	119	178	107.333	221.333	121.333	198	97.667	198.667	126.667	312.667	119.333	273.667	120.333	292.667	103.333	297.333	130.667	235	118	252.667	118	229.667	128.667	265.667	131	245.667	137.667	246.667	154	263.667	172	288.667	195.667	229.333	172.333	206	192.667	143	113.667	136.333	65.333	142
British_Shorthair_49	190.5	306	210	269.25	193.5	321.5	158.5	276.5	145.25	266.75	170.5	272	157.25	259.5	161	280.25	218.25	257	197.25	268.25	205.25	252.5	212.5	271.75	180.25	286.5	190.75	285.5	178.75	290.75	195.75	288	189	299	189.75	305	201.25	306.25	211.75	308.5	179.5	311.25	164.75	317.25	122	262.5	110.75	236.5	107.25
British_Shorthair_55	249	246.5	293.5	167	255.5	292.5	183	175	160.5	163.5	212	170.5	183.5	147.5	189	184	317	149.5	272	167.5	292	141	306.5	178	231.5	201	257	197	227	212	268.5	207.5	248	222.5	249	239.5	272	254	300.5	266.5	229.5	258	207.5	281.5	114	148.5	93	93	91
British_Shorthair_56	263	226	317	162	264	254	225	157.5	210	147	241	157.5	226	141	224	166	329.667	147	299.667	162.667	315	143	322	168.667	253.667	189.667	271.667	189	250	197.333	280	200	262.667	208.333	264	220.667	281	230.667	303	238	251.667	231.333	238.667	239.667	190	122.333	175.667	81.667	169.333
British_Shorthair_57	150	317	196	226	181	344.5	110	250	89.5	231.5	123.5	250	105.5	227.5	106.5	256.5	212.5	208.5	170	230	187	203	202.5	234	125	276.5	142.5	271	125.5	284	154.5	279	140.5	296	148.5	312.5	179	324	206	323.5	142	325.5	133.5	337.5	90	172	62.5	142.5	34.5
British_Shorthair_59	316.5	291	361	204.5	331	298.5	251.5	219.5	225	201	277.5	219.5	248.5	189	261	227.5	379	179	335	208.5	348.5	171	368	213.5	296	257	318.5	253	292.5	264	328	259	312.5	278	314	285.5	329	287.5	346.5	289.5	309.5	294	295.5	299	177.5	171	152	124	144.5
British_Shorthair_6	87	65	99	51	86.75	71.75	78.25	50.125	73.5	47.125	82.25	50.5	78	44.75	77.625	52.375	102.75	47.5	94.125	52	98.25	46.375	99.5	53.25	85	55.375	90	55.5	83.75	57.75	91.75	58.875	87.375	60.25	86.875	64.25	91.625	68.625	95.875	71.5	83.75	67.125	79.125	69.375	62.5	41.125	61.125	31.375	64
British_Shorthair_60	247	187.333	288	142.333	247.667	202.667	224.667	134.667	215.333	126	235.667	138	227	122	222.333	141.667	303	131	273	141.667	286.667	126	291	147.667	240	160.333	253.667	161	237.333	165.667	259	167.333	246	176	246.667	184.667	262.333	195.333	279.333	197.667	237.333	192.333	227.333	194.667	203.667	95	196.667	69	196.667
British_Shorthair_62	261.5	237	308.5	163	264	284	181	172	152.5	152	212	161.5	175	134	186	183.5	333	145	283.5	159	306	126.5	319	176	246.5	191.5	272	190	235	202	286	200.5	260.5	217	262	234	278	246	297.5	264.5	237.5	255	209	266.5	85.5	142.5	59.5	88.5	69.5
British_Shorthair_64	252.25	209.75	258.75	176	255	214	224.5	187.75	216	185.75	231.75	184.25	221.75	180	228	191.75	262.75	167.75	253.25	178.75	255.25	167.75	262	178.25	244	199.75	252	197	243	203.75	255.75	198.5	251	205.5	252.25	208	259.75	208.75	265.75	205.75	247.75	212.75	241.75	214.25	192.5	174.25	183.75	160	179.75
British_Shorthair_67	236.5	294.5	254	225.5	228	326.5	183.5	234.5	162	220.5	203	234	186	211.5	185.5	242	264	207.5	241.5	232	252.5	208.5	262	231.5	233.5	260	251	258	230	268.5	253	269	240.5	280	237.5	289.5	247.5	298.5	259	306	225	300.5	204.5	306.5	93	200.5	86.5	151.5	110
British_Shorthair_68	324	204.667	358.333	179	333.333	214.667	322.667	163.333	316	150.333	328	167.333	324.333	154.667	319	165	367.333	174.667	348	175.333	356.667	167	359.667	185.333	320.667	185.333	330.333	189.333	319	187.667	331.667	193.333	323.667	197	324	202.333	335.333	209.333	343.667	211.333	318.333	200.333	313.667	197.333	327	124.333	324.667	105	318.333
British_Shorthair_71	332	189.667	375.333	135.667	330	210.333	294	127.667	272.667	109.333	314.667	131.333	296	103.667	295.333	136.333	393.667	121.667	356.333	134	373	111	380.667	141.667	324.333	162.333	340.667	162.667	320	168	344.667	169.667	331.333	179.667	331.333	187	346.667	194.333	359.333	198.333	319	193.667	304.667	198.667	243.333	81.333	234.667	43.333	240.667
British_Shorthair_75	359.333	190.667	396.667	143	357	204.667	335.667	132.667	325.667	124.333	346.667	138.667	336	125.667	334	140	407.667	133	383.333	142.333	396.667	132	400	147.333	353.333	168	368	169.333	350.667	173.333	370	176	359.667	182.333	359.667	188	373.333	196	386.667	197.667	345.333	192.667	332.667	189	308.333	93.667	304	65.667	309
British_Shorthair_79	207	229	246.5	151	215.5	255.5	150.5	168	119.5	154	169	166.5	143	144.5	147.5	174.5	271	128.5	228.5	154.5	243	127.5	257.5	153.5	192	186.5	210.5	183	186	197	221	192.5	204.5	209.5	207	225	224	231.5	240	236	197	236	184	248.5	80.5	134.5	57.5	98.5	45.5
British_Shorthair_8	80.833	109.667	95.167	90.833	80.667	117.833	64.667	85.333	57.5	79.833	71.833	86.5	65.5	76.667	65.333	88.833	101.5	86.333	88	88.333	95.167	81.667	95.333	94	79	95.5	85.833	95.333	76.333	97.667	87.833	99.167	81.667	102.667	80.833	106.5	84.833	111	90.333	114.833	76.667	110.333	69.667	112.167	36	68.333	37.667	48	46.833
British_Shorthair_83	215	185.333	258.667	133	219	205	191.333	129	175.667	113.333	203	130	192	112.667	189	135	278.333	122.667	241.333	134.667	257	116.333	262.333	142	206	156	219.667	157.333	203.667	161.333	225.667	163.333	214.667	175.333	215.333	182	233.333	190.667	252	193.667	204.333	190	191	191.333	175	88	168	54.667	155.333
British_Shorthair_84	158.333	128.333	197.667	103.333	153	142.667	149.667	82.667	144	72.667	161.667	89	155.333	72.667	146.333	89	209.667	98.333	185.333	103	201.667	93	197.667	110	160.667	110	169.333	114.333	155.667	111.667	172	118.333	161.667	119.667	159	125.667	166	137.667	179	145.333	142.667	126.667	127.667	122.667	134.333	44.667	142	21.333	154.333
British_Shorthair_86	278	221	318.333	188.333	282.667	234.667	273.667	169.667	265	159.333	281	175.667	275.667	160.667	270	174.667	331	182.667	305.667	186	319.667	174	319	194	273.667	198.333	284.667	203.667	271.333	201	287.667	207.667	278.333	213	277.667	219	290	226.667	303	230.333	271.667	220.667	265	218.333	275	130	273	103	267
British_Shorthair_87	324.5	186.75	343	161	325	198	308.25	161.75	300.75	156.5	315.25	163.25	307.75	155.25	307.5	165.5	350.25	155.75	335	164.5	342.25	156	345.25	164.25	320.25	174.25	327.5	174	317.75	177.75	331.25	177.75	324.25	181.75	324.25	185.25	330.75	189.5	336.5	191.75	320.5	189	313.25	191	285.75	144.25	283	128.25	282.5
British_Shorthair_88	231	181.667	260.333	148	241.333	192.667	218.667	142.333	211.333	136.667	225.667	147	218.333	134.667	218	147.333	270.333	145.667	250.667	150.333	259.667	140.333	262.333	154	225.333	163.667	234	165	222.667	167.667	238.667	169	230.333	173	230.333	179.667	243	186	254	186.667	224.333	185	218.667	186.333	215.667	105.667	209.333	89	203.333
British_Shorthair_89	166.5	256.5	235.5	183.5	172.5	294.5	127.5	176	107	155.5	143	180	128	151.5	120.5	184.5	256.5	167.5	212	183	232	159.5	242	193	158.5	209.5	181	213.5	153.5	217.5	189	222	167	237	167	252	185.5	267	208	279.5	150.5	266	133	275	69	130	56.5	78.5	54
British_Shorthair_9	238.5	78	246.125	61.375	239.875	86.875	223.625	65.875	217.625	62.875	228.375	64	221.75	59.375	225.125	68.375	250	56.875	240.875	61.5	244.125	55	247.75	63.625	235.25	71.125	240.125	70	234.625	73.5	241.625	71.625	238.375	74.875	238.625	77	243.75	80.625	247.625	83.5	235.5	81.75	231.25	86.375	200.5	60.875	194.75	50.625	194.125
British_Shorthair_91	186.333	241.333	240.667	198.667	183.333	252.333	170.667	178.667	157	162.333	182	183.667	172.333	165	164.667	185.333	255.333	190.333	221.333	196.667	240	186.667	240	207	182.667	215.333	198.333	220.667	177	218.333	203.667	227.333	187.333	230.667	186.333	238.667	197	249.333	210.667	252	170	242.667	157	237.333	144	113	143	79	147.333
British_Shorthair_99	294.667	123.667	323.333	83.333	295	141.333	265.333	85.333	251.667	75.667	279	84.667	262.333	67.333	264.667	88.667	334.333	71.333	308.333	84	322.333	66.667	326.667	87.667	287.667	100.667	300	100.667	283.667	107	304.667	107	293.667	114	293.667	120.667	304.667	127.667	314.667	133.333	286	127.667	276.333	134.667	228	61.667	220.667	34.667	220
dlh-1	142.5	137.25	173.5	99.25	141.25	150.75	121.75	94.75	113	86.75	132	95	122	86.25	121	98.5	181.25	94.25	162	99.5	173.25	93.75	173.75	103.5	142	119	150.25	120	136.25	120.75	153.5	124.25	144	130.75	143.25	135.75	150.75	139.75	161.5	139.75	132	138	117	136	81	56.75	82.75	34.25	89.75
dlh-10	49.333	76.833	63.667	60.333	48.833	80.333	43.667	57.167	39.833	54.167	47.167	58.5	44	52.833	42.167	60.167	69.5	57.333	59.167	60.833	64.167	55.167	64.5	62.667	47.167	69.5	51.667	69.5	46	70.667	53	70.667	49.5	73.5	49	75.667	54.167	78.333	59.167	81.167	45.667	78.5	40.5	79.667	40.167	41.833	40.167	31.5	40
dlh-100	131.25	108	141.5	70.5	131.5	118.75	102.5	78.5	90.5	77	111.5	78.5	100.25	71	104	83.75	146	62	132.75	73.5	138	64	143.25	73.75	126.25	96	135.75	94.25	121.75	99.25	138	96.5	130.75	103.25	130.75	108	139.75	107	145.5	107.5	125.75	111.5	120	116	63	61.75	53.5	42	57
dlh-101	110	118.75	133	88.75	108.5	127.25	94.5	84.5	87	76.5	102.25	86	96.25	75	92.5	88.25	141.25	82.75	123.75	89	133	80.75	136	93.5	107.5	103.5	115	104.25	104.25	105.75	118.75	108.5	110.75	111.5	110.5	117	118.5	120.25	126.25	122.5	103.25	119.5	93.5	119.5	69.25	56.5	66.25	36.75	70.25
dlh-102	584	623	664	464	588	641	498	471	459	454	528	474	497	448	496	492	698	445	628	475	659	440	675	484	562	573	599	568	552	578	612	578	579	602	582	617	622	622	649	617	551	624	509	619	391	353	362	293	355
dlh-103	190.5	238.5	242	175.5	187.5	255	162	161	144	146	178	168	162.5	145.5	160	169	263.5	165	224	175.5	241.5	159	247	187	191	209.5	207	211.5	183.5	212.5	214	218	193.5	225.5	190.5	234.5	204	244.5	219.5	249.5	176.5	240	155.5	237.5	106.5	97.5	114	49	128
dlh-106	155	140	184.667	111.667	156.333	145.333	143.333	99	138	88.667	150.333	103.333	145.667	89	140.333	101	195	106.667	175	109.667	184.667	102.333	186.333	115.667	149.667	130.333	158	133.333	147.667	132.333	160	135.667	154.333	136.667	154.667	138.667	161.667	142.667	169.667	145.333	147.667	141	140.333	138	133.667	55.333	134.333	30	139.333
dlh-107	202	283.5	245.5	195	203.5	300	154.5	199	136	183	171	200.5	154.5	179.5	152.5	208	262.5	183	226	202	244	180.5	251.5	206.5	193	255	213	255.5	186	258.5	217.5	262	201.5	274.5	202	280.5	217	286	230	290	189	287.5	170.5	292.5	79	159.5	64	103.5	59
dlh-108	109.667	132	109	92	114.667	142	72.333	112	60.667	109	79.667	105.667	65.667	102.667	75.333	115.667	114.333	78.667	100	95.667	103.667	81.667	112.667	92.333	98	122	107.333	116.333	96.667	125.333	111.667	118	106.333	127	108	129.667	118	129.667	125.333	125.667	101	139.333	91.333	145	24.667	99	16	82.333	9.667
dlh-109	116	126.75	129.25	97.5	115.75	134.25	98.25	98.5	90.5	94	105.25	100	97.25	92.25	98.5	102.25	136.25	91.5	122.75	100.25	129.25	91.25	133.25	100.5	112.5	114.5	119.25	114	110.25	117.75	122.75	117	116	121.75	115.75	125	123.5	126.75	128	126.75	110.5	127	102	127.25	74	77.75	70.75	62	70.25
dlh-11	162.333	177	178	119	163	188.333	120.667	130.333	106.333	126	132.667	127	118	117.667	124	140	187	107.667	167.333	125.667	174.333	107.667	184.333	124	152.667	158.333	166.667	155	147.333	163	172.333	158.333	161.667	170.667	161.667	174.667	172	177.667	180.333	176.333	154.667	180	145.333	185.667	70.667	111	57.333	71	49
dlh-110	262	128	284.25	103	260.75	135.25	250.5	97.25	242.75	91.25	256.25	100.75	251.5	91.25	249.5	102.25	291.75	99	276	103	284.25	96.75	285.75	107.25	259.5	115.5	267.25	116.5	256.5	117.75	270.25	119.5	262	123.25	261.75	127	268.5	130.25	274.25	133	255	129	247.25	128.5	230.25	77.5	230	54.25	230.5
dlh-13	245.333	227.667	280.333	172.333	250.333	244	233.333	168	223.667	156.667	240.333	174	233.333	156.667	228.333	175.667	293.333	164.333	266	174.333	280.667	158.333	282	181	237.333	203.333	247.333	203.333	236.667	207.667	253.333	208.333	245.333	220	245.333	225.333	256.667	231.667	269.333	234.333	239.333	231	231.667	235.333	223.667	109	218.333	78.667	214.333
dlh-14	142	82.5	158.167	61.5	145.333	90	136.833	61.333	131.333	58.833	142.5	60.167	136.5	54.5	136.667	64.667	163.667	57.167	151.667	60.333	157.833	54.833	159.5	63.833	137.833	71.833	142.833	72	136.5	73	145.5	74.167	141.167	77	141.833	81.167	148.667	83.833	154.5	84.5	139.667	84.333	136.667	86	131.167	45.333	127	34	122.167
dlh-15	530.333	354.667	572.333	257.333	517.667	387.333	458.333	246.667	432.333	233.333	485	249.333	459	220.667	458.333	260.667	591	236	553.667	257.333	571	234	579.667	265.333	533.667	300.667	559	303.333	519.667	307.333	561.667	316	536.333	326.667	533	347.333	547.667	355.333	559.667	362.667	516.333	350.667	494.333	351.333	333.667	194.667	325.667	122.667	332.333
dlh-16	557	302.5	602	233	561	319.5	524.5	226	509.5	213.5	541	231	525.5	213.5	523.5	235.5	622.5	219.5	585	237.5	605	216.5	607	242.5	543	272.5	562.5	274	538.5	279.5	569	281.5	554.5	290.5	557	299.5	577	307	598	313	539	304.5	524	305.5	480.5	185	469	132	457
dlh-17	112	142	132.333	96.333	110.667	154.667	86.667	98	76.667	91.333	97.667	100.333	87	90	85.667	103.667	142.333	87.667	123.333	101	131	89.667	136	101	107.667	125	117	124.667	104.333	128.667	120.333	128.667	112	134.667	111.667	139.333	118	142.667	123.667	145.667	105.333	143.333	96.667	146.667	48.333	70	42.667	45.333	44.333
dlh-18	75.167	84.5	92	64	74.667	90.167	68.5	60	63.333	55	73.333	62.167	69.333	54.833	66.667	62.833	98	60	87.333	63.333	92.833	58.333	93.333	66.833	74.167	75	79.5	75.833	72	76.333	80.833	78.167	76	81.167	75.167	83.5	79.667	86.333	83.667	88.667	71	84.833	66.667	84	56.5	39.667	55	25.667	53.833
dlh-19	137.667	142	162.667	95.333	138.333	158	109	97	95.667	89.667	121.333	97.667	108.333	86.333	107.667	102.333	174.667	86.333	153.333	98.667	162	85	166.667	101.667	128.667	119	141.333	118.333	124.333	123.333	147.333	122.667	135.667	132.333	137	139.667	148	145.333	158.667	149.667	127	146	115.333	148.667	69.667	79	59.667	36.667	63.667
dlh-2	129.333	67.167	140.167	51.167	129.833	73.833	114	51.5	108.5	47.667	121	50	114.667	43.833	115.667	53.5	142.5	46.5	132.333	48.5	138.667	44.167	140.833	52.5	126.333	56.167	131.833	55.667	124.667	58.667	135.167	58.333	129.167	60.333	129	65.833	134.5	67.333	139	70.5	123.167	68.167	119	71.333	93	37.667	89	25.667	89.167
dlh-20	98.75	117	117.75	75.25	99	125	79	78	69.75	73.5	86.5	78.75	78.25	69.5	78	82	124.25	69	109.75	78.25	115.75	70	119.25	79.75	94.75	104.25	103	104.25	92	106.25	105.75	107.25	99	111.25	98.75	115.5	107	118	114.75	115.75	91.25	118.5	80.5	118.75	41	53	34.5	32.25	31.5
dlh-21	177.833	93	191.167	73.333	177.5	99.5	166	74	160	70.167	171.5	72.167	166	68	166.5	76.833	196	68.667	185	73.167	190.167	67.5	193.5	75.833	174.667	87.333	180.833	87.5	173	89.667	181.5	90	177.833	91	177.833	92.667	182	93.833	186.5	95.167	174.167	94.5	169.333	95.667	148.167	58.833	145.167	46.833	144.333
dlh-22	49.167	95	65.333	80.833	49.833	99.5	46.5	75.833	42.333	71.333	50.167	76.833	47.333	72	45	78.333	71	78.167	59.667	80.167	65.5	75.833	66.167	83.833	48	88.167	52.333	89	46.667	89.667	53.167	91.333	49.333	92.5	49	93.833	53.667	96.5	57.5	98	46.167	95.333	43.167	94.333	41.5	61.833	41.5	51	41.333
dlh-23	96	138.667	113.667	97	98	154	69.667	104.333	57.333	97.667	77.667	103.333	68.333	95	69.667	109	121.333	88.333	106	101	111.667	89.667	119	101	87	120.333	99	118.667	84.667	125	102.667	123.667	94	128.667	95.667	135.667	105.667	141	117	141.667	87.333	143	75.333	146.667	37.333	80.667	25.333	56.333	22.667
dlh-24	110.667	73.667	122.667	51.333	110.333	77	98.5	51	93.833	47	103.667	51.5	99.167	46.333	98.5	53.333	127.5	47.667	117.833	52.333	122.333	47	123.667	53.833	108.333	65	114.333	65.333	107.167	66.667	114.833	66.833	110.667	70.5	110.667	72.5	115.833	73.333	119	73.5	106.333	72.833	100.833	72.333	80.167	32.833	79.5	22	79.833
dlh-25	191.5	112.75	209.75	86	190.25	121.75	180	83.75	172.25	78.75	184.5	85.25	180	77.25	179	86.25	216.75	80.75	202.75	85.5	209.25	80.75	211.75	87.75	187.75	99.5	195.75	99.75	184.25	102.5	198.75	103.75	191.5	106.5	192	110.75	201.5	114.5	211.5	115.75	181.25	113	173.5	115.75	151.5	61.5	148	45.25	150.5
dlh-26	137.667	104	159.333	70.333	139	120.333	116.333	70.667	106.667	64.333	124.667	70.667	116	63.667	116	73	169.333	64	149	70	158	62.333	160.333	72	131.667	84.333	142.333	83.333	126.667	88.333	148	88	137.667	93	138	101.667	144.333	106.333	154	112	131.667	106.667	120	110.333	90.667	52.667	82	30	77.333
dlh-28	71.333	90.5	86.667	63.333	71.333	94.667	59.667	62.667	54	58	66	63.667	59.833	56.167	58.167	65.833	92.167	59.667	81.167	65	86.5	59	88.667	67.5	69.667	81.333	76	81.5	67.5	83.667	78.167	83.833	72	87.333	71.333	89.5	76	91.5	79.333	93	67.833	91.167	61.167	92.167	41.333	48	39.167	30	38
dlh-29	184.167	69	190.5	44.5	184.667	72	164.833	50	158.5	46.667	170.833	48.167	164.167	45	166.5	52.5	195	38.333	186	46.167	188.5	39.667	192.667	46.333	179.333	63.5	185.667	61.667	178.833	65.833	186.833	63.5	183.167	65.833	183.833	67.833	188.833	67.667	192.5	65.667	177.833	71.833	170.5	71.167	136.333	30.833	136.5	19.833	139.167
dlh-30	49.333	75	61.833	55.333	49.833	79.167	38	54.167	32.333	49	43	54	38.667	47.667	37.833	57.167	67	49.333	56.167	54.667	60.833	48.167	63.5	57.667	47.167	67.167	51.667	67	45.5	68.5	53.667	69.167	49	71.667	49.167	73.833	55	76.333	60.333	76.833	45.167	75.833	39.333	76.167	22.167	33.167	20.333	20.667	21.833
dlh-31	117.333	92.333	127.167	65.167	120.833	102.5	96.833	73.167	88.667	69.5	103.5	71.667	94.833	65.167	97.5	75.333	132.333	56.667	121.167	67.333	124.167	58.333	129.5	66.667	110.333	81.833	116.333	79.833	109	85.833	121	82.167	115.5	86.833	116.833	91	123.833	94.333	130.167	95.833	111.833	97.167	107.833	100.5	75	65.833	66	50.5	60.667
dlh-32	56.25	142	79	108.75	60.5	152	39.5	109.5	31.25	101	47	108	39.75	98.25	38.5	112.5	88.25	99	68.75	109.25	76.75	97.25	82.5	112	48.5	126.75	59	126	47.5	129.75	63.5	129.5	56	138	56.25	140.5	67	141.25	77.25	144.5	49.75	143	44.75	145.75	19.5	92	13.25	64.5	10.75
dlh-33	159.833	98.833	177	67.333	154.667	114	136	65.167	128.167	59.333	144.667	64.167	135.833	54	137.333	69.5	184.167	61.667	169.333	67	177	58.333	178.5	70.5	159.167	80.667	167.667	80.833	153	85	171	87.333	161	91.167	160	97.5	165.167	102	171.167	106.5	150.5	102.167	135.333	105.667	102.167	40	101.833	17.5	106.167
dlh-34	118.375	107.375	126	92.625	118.75	112.375	108.75	93.75	104.625	91.25	112.5	94	108.5	90.25	108.5	94.875	129	88.75	122.375	93.375	125	88.875	127	93.5	116.125	100.375	119.5	100.375	114.625	102.25	122.125	102.25	118	104.125	118.25	106.375	123	107.75	126.75	107.25	115.75	108.375	111.125	109.75	93.875	84.75	92.25	76.125	92.875
dlh-35	111	60.833	124.833	43.5	110.667	66.667	102.833	44.5	97.167	40.5	106.5	43.833	103.833	39.333	102	45.5	127	40.167	118.667	44.5	121.667	40.333	125	45.5	109.5	53.167	113.5	53.5	108	54.833	115	55.167	111.167	57.667	110.833	59.667	115.667	61.5	119.667	62.833	107.833	61.833	103.167	62	89.833	24.333	89.667	15	90
dlh-36	92.5	109.25	110.5	80.75	96.25	117.25	79.75	84.25	73.25	80	86.5	80.75	78.25	75	79.5	87.25	116.75	74.5	101.5	79.5	108.25	71.5	111.75	83.5	86	96.25	93.25	95.75	84.5	99.5	96.5	98.75	91.25	103.25	92	107.75	102	109.25	110	111.25	88.75	112	82.25	113.75	64.25	60	60.25	45.25	54
dlh-37	193.5	92.333	204.333	76.833	193.5	98.5	183.5	75.667	178.667	73.333	188.667	76.167	183.833	71.5	183.5	77	208.167	74	200	77.667	203.5	73.333	205.167	78.5	192.333	86.333	196.833	86.667	191	87.5	197.333	88	194	89.5	193.5	91.167	197.667	93.667	200.667	95	189.167	93	183.333	93.667	168.667	59.667	167.333	50.5	166.833
dlh-38	973.333	554.667	1026.67	406.667	973.333	604	868	417.333	826.667	404	905.333	420	865.333	385.333	870.667	437.333	1054.67	381.333	998.667	416	1022.67	382.667	1034.67	414.667	956	494.667	988	488	937.333	504	1004	492	970.667	534.667	972	546.667	1000	552	1026.67	557.333	941.333	558.667	898.667	570.667	732	318.667	724	224	766.667
dlh-39	143	136.5	162.25	96	141.75	145.5	118.25	96.25	108.25	91.5	127	95.5	116.5	85.5	117.75	102.75	169.75	88.75	151.25	96.25	161.25	86	165	100	139.5	120.5	149.25	120.25	135.25	124.25	152.5	124.25	143.5	129.75	142.75	135	149.25	136.25	155.75	137.25	134.75	136.5	121.25	137.25	75.5	66.75	73.75	41.75	76.5
dlh-4	37.167	80	49.333	61.833	41.167	83.333	30	62.667	24.833	58.667	34.667	61.667	29.833	57.167	29.167	64.667	53.5	58.833	44.333	61.5	49.167	57	50.667	64.333	32.833	72	37.167	71.667	32.333	73.167	38.5	73.833	36.167	76.667	37	78.833	42.833	80.167	47.833	80.333	35.167	80.167	33.333	80.5	26.5	43.833	22.333	35.5	19.5
dlh-40	155.667	271.333	197	210.667	154.667	292.667	127	206.667	113.333	193.333	140	210.333	128	190	124	212	214.333	201.667	183.333	212	197.333	195.333	200.333	219	146.333	241	168.667	243.667	141	243.667	173.333	247.333	157	260.667	155.667	269.333	169.333	274	188	279.333	138.333	274.667	113.333	273.667	85.333	160	82	113.667	88.667
dlh-41	75.625	53.5	87.875	38.625	75.5	56.625	68.25	35.875	64.5	31.75	72.5	36.625	69.25	31.5	68.125	37.75	91	35.625	82.75	38.875	88	35.625	89.375	40.625	78.375	47.25	74.375	46.375	72.375	47.625	79.375	48.625	75.625	49.875	75.625	52.875	80.875	54.875	85.5	55.375	72	53.625	68.75	52.5	61.125	19.875	60.625	9.75	62.125
dlh-42	181.25	94.5	194.75	67.5	181.75	103	167.25	67.5	159.25	63.5	173	67.25	167.25	61.75	167	71	201.25	61.5	189	68.5	193.75	61	197.25	69.5	176.75	82	185	81.75	174.25	85.25	187.5	85	181.25	89.25	181.25	93	188.25	96.25	194	98.75	176.75	97.25	170.5	99.75	144.5	49.25	140	34.25	142
dlh-43	69.25	84.25	79	69	68.75	89.75	58.25	68.75	53.25	64.75	62.5	69.25	58.25	63.75	58.25	72.5	83.75	64.75	74	69.25	78	62.75	81.25	71.5	67.25	76.5	71.25	76.5	65.5	78.75	73.5	79	69.25	81.25	69.25	82.75	75.5	85.5	80.25	87.5	66.25	85.75	61	88.25	45.5	59.25	42.25	50	42
dlh-44	81.75	89.75	95.25	62.75	82.75	98.75	66.75	64.25	60.75	59.5	73.5	65.5	66.25	57	66	67.75	101	59	88.5	65.5	94.25	56.75	97	66.5	75.75	80.25	82.5	80	74.5	83	86.5	82.75	80	86	81	89.25	86.25	91.75	93.25	91.75	77.75	91.75	73.25	92.25	50.5	46.25	46	30.75	41.75
dlh-45	77	118.75	90.5	92.25	77.25	124.25	65.75	91.5	58.5	86.25	70.25	92.25	65.25	83.25	64.25	95	95.5	86.5	85.5	92.5	90	84.75	93	95.25	72.5	109	79	109	71	112	81	111.25	76	114.25	76.75	117.25	84	118	90.25	117.75	72	119.5	66.75	118.75	46.5	66.75	47.75	51.75	42.25
dlh-47	182.167	109	192.667	93.667	183.167	116	175	92.5	170	90.333	178.167	92.167	175	88.333	175	95.333	197.5	91.833	188	93.667	192.833	90	193.167	96	180.5	102.667	185	103	179.167	103.833	186.333	104.833	182.5	106	182.333	107.667	186.333	109.833	190	111.5	179.333	110.167	175.667	112.167	160.667	79	160	67.667	161
dlh-48	122.667	152.333	143.333	119.667	127	157.667	108.333	116	101.333	112	115	119	109	108.667	107	121.667	152	112.667	135.667	119	142	110.667	146.667	122.333	116.333	138.333	125	137.667	114.333	141.333	129.667	140.667	122.333	147.333	122.333	149.667	129.333	151.667	136.667	151.333	117.667	151	110.667	151	95.333	95.667	91.667	73.333	89
dlh-49	128.25	92.25	136.5	82.25	128.25	96.25	123.25	80.5	120	78.25	124.75	80.5	123	77.25	122.667	81.25	140.25	79.833	134.75	81.333	137	78.833	138.167	82.75	126.75	87	130.583	87.583	126.083	88.083	131.417	89	128.417	89.75	128	91.667	131.083	92.917	135.333	93.75	125.25	92.75	121.333	93.167	115.417	72.833	115	65.167	115
dlh-5	81.75	103	101	70.5	80.5	110	66	68.25	59.25	64	75.25	66.5	67	59.25	66	72	109.25	65	91.5	69.75	100.25	62	103.25	74.25	78.25	91.75	86.5	92.5	75.5	92.5	88.25	94.25	81.5	98.5	81.75	101.25	87.75	103.5	92	102.5	74	103.25	68.25	101.75	43	43.25	40.75	22	45.25
dlh-50	126.333	131.333	151.333	93.333	125.667	136.333	106.333	91	97.667	81.333	115	93.333	107.667	80.667	105.333	96	159.667	85.667	140.667	94.667	150	82.333	153.333	97	123.333	120	132.667	120	120.333	122.667	134.667	123.333	126.333	126	126.667	128.667	134.667	132.667	140.333	132	120.667	131.333	113.667	130.667	74.333	56.667	67	38.667	70
dlh-51	97.25	108	115	70	99.5	120.25	74.75	74.5	66	69.5	83	74.25	73.25	65.25	74.5	79.75	121.5	62.75	106	73.5	113.25	62.75	118	74.75	90.75	93.25	101.75	92.25	89.25	96.5	104.5	96	97	101.5	96.75	106	105.5	108.25	112.75	109.5	90.75	111.25	81.25	113.75	47.75	51.75	41.25	31	43.25
dlh-52	63.75	65.5	90.75	50.75	64	82.5	65	45.25	61.25	40.5	70	44	67	37.25	61.5	48	98.5	48	83.5	50.25	92.5	43.5	90.25	54	63.5	50	68.75	51.75	61	54.25	72.25	56.5	64.5	57.75	64	63.75	69.75	69.75	80.25	76.25	59.25	67.25	55.75	70.75	64.75	32.25	65.75	17.25	70.25
dlh-53	48.5	107.5	64.5	85	53.75	111.25	40.25	82.25	34.25	78	44.5	84	39.25	77.5	38.75	84.25	70.25	82.75	58.75	84.75	64.25	80.25	65.75	88.5	42.25	98.25	49	99.25	40.5	101	50.5	101	46.25	104	47.5	106	57	108	63.5	108.25	47	109.5	44	109.25	33	61	26.75	50.25	19.25
dlh-55	170	116	183.75	92	170.25	124.5	152.25	93.25	145	91.5	158	92.25	150.5	86	153.75	97	189.25	87	177	93.75	181.5	85.5	185.25	94.75	166	105	173.5	104.5	164.25	108	175.75	108	169.75	111.25	170.25	114.25	176.5	117.25	181.25	120	164	118.75	157.25	120.75	132.25	86.25	126.5	73.5	127
dlh-56	248	295	304	244	243	306	232	223	220	209	248	230	239	207	227	232	320	233	286	239	304	221	304	250	247	264	261	268	238	270	271	276	253	283	249	289	268	297	287	300	233	291	221	283	206	170	208	119	222
dlh-58	98	48	101.875	35.125	99.25	56	79.75	37.125	73.5	35.25	85.375	35.625	78.75	31.375	81.875	39.75	104	31.125	97.75	34.75	100.5	29.875	103.875	37.75	95.75	39.125	99	38.625	94.25	41.625	102.125	41	97.75	43.75	98.125	47.125	102.75	51.75	105.375	54.375	93.875	51.5	87.75	55.375	55.5	35.875	51	21	53.625
dlh-59	92.333	134	118.667	93.667	93.667	144	73.667	92.667	60.667	83.667	81.333	96.333	72.667	84.333	71.667	98.667	128.667	87	109	95.667	118.333	84.667	121	98.333	87	116.333	97.333	116.333	83	119	102.333	119.333	92	127.333	92	131.333	102	135.333	110.667	136	84.667	135.667	75.333	137	43.667	69	40.333	42	34
dlh-6	147	73.75	155.5	56.25	147	84	131.75	55.75	125	52.75	139	55.5	131.5	47.5	132.5	58.25	160.75	52.75	150.75	55.5	155.25	50.5	158.5	59.25	145	61.25	150.625	61	142.5	63.875	153.875	64.875	147.625	69	147.375	72.875	151.625	76.25	156.625	80	140.375	76.125	133.625	79.875	104.375	51.25	104.75	33.125	108.875
dlh-60	148.75	89.75	162.25	63.5	146.25	97.5	133.75	62.25	126.25	57.25	141.25	62.25	135.25	55.75	133.75	65.75	169.75	59.5	155.5	63.5	161.75	57.25	164.5	67.75	147.5	79.75	156	80	144.5	82.25	159	82.25	149	86	149	88.25	154	90.25	159	92.25	143.75	90	135.5	93	103.25	34.75	104.75	19.25	110.25
dlh-61	107.667	150.667	136.667	100.333	111	161.667	80.667	101.333	70	92.667	92.667	104	81.667	90.333	79	107.667	149	90.333	123	104.333	134.667	87.333	144	106.667	98	131.667	111.667	130.667	95	135.333	115.333	134.667	106.333	144	107.333	148	119.333	152	133.667	152	99.333	153	90.667	153.667	52	55.667	44.333	36	42
dlh-62	148.5	112.75	159.5	91.25	151	119	134.25	94.25	129	91.5	140.75	94	133.75	88.25	135.5	97.25	164.25	85.75	153	91.5	158.5	85	161	93	144.25	105.75	148.5	104.75	143.5	108	150.75	106.5	148.25	110	148.5	112.75	155	112.5	161	112.5	144.5	114.5	138.833	117.167	115.167	73.667	113.5	64	112
dlh-63	137.75	115.25	157	82.5	140	122	118.75	82.5	111.75	76.75	127.25	83	119.25	76.25	118.75	86	164	77.5	149	83.75	155.5	76.5	158.75	86.75	133.25	101.5	141.75	101	131	103.75	145.25	104.5	137.5	109.5	137.25	114.75	147.75	116.5	154.75	116.25	129.5	115.75	119.5	117	95.75	63	90.25	41.75	89.75
dlh-64	158.25	119.25	183	79.75	162.75	136	142.5	78.25	135	74	149.25	78.5	142	72.75	141.5	82.5	192.25	75.25	175	80.75	183	73.75	186.75	83.5	152.25	99.75	160.5	99.25	149.5	102	166.25	102.5	158.25	109.25	158.5	116	166.5	120.75	175	121.75	152.75	120.75	143	122	124.75	52	116.75	34.25	113.5
dlh-65	100.25	109.5	105.75	75.5	103	113.75	73	86	61.5	82.25	80.75	83	70.75	77.25	76.75	89.75	108.25	66.75	99.25	80.25	102	68.75	109.25	78.25	95.25	101.5	103.25	98.25	94	104.5	105.75	99.75	99.75	105.5	100	107.75	105.75	107	110.5	103	92.25	113.25	82.25	115	39	73.5	30.25	57.25	26
dlh-66	87.75	106	86	73	90	113	55.25	89	46.25	87	63	83.5	50.5	79.75	58.25	93	90.5	63.5	79.5	75.25	83.25	65.5	89.75	76.75	78.75	98	86.25	93.5	76	101.5	88.5	94.25	85.25	102.5	87.25	104.25	93	105.25	100.25	102	82	109.75	71.25	113	24	90.5	14.5	68.75	6.75
dlh-68	160.25	105.25	184.25	72.75	159.75	118.75	139.25	72	129.75	62.25	148.75	71.75	141	58.75	138.75	75.5	192	61.25	174	71.25	183.25	60	187.5	76.5	155.5	90.25	166.5	89.75	152.25	93.5	168.5	93.5	161	100.25	160.75	103.75	167.5	108.25	175	112	154.5	109.5	146.25	112.25	109.75	49.75	108.25	25.25	110.75
dlh-69	109	79	127	54.5	109	83	98.25	52	91.75	46	102.75	52.5	98	44	97.5	54.25	132.75	49	120.25	54.75	125.5	47.5	129	58.25	106.75	66.75	112.5	67.5	104.5	68.5	114.5	69.5	109	73	108.75	77.5	114.25	79.25	117.5	80.75	104.25	79.5	99.5	79.75	82.25	30.75	80.5	15.5	81.5
dlh-7	143.25	67.75	157.75	48.375	143.25	72	133.125	47.625	127.875	43.375	137.75	48	133.25	42.25	132.375	49.625	163	43.25	151.75	47.5	158	42.375	159.75	50.625	140.125	58	145.875	58.375	138.5	59.625	148.125	60.625	143	64.125	143.375	67	150.5	68.125	156.375	67.25	138.625	68.25	132.875	67.25	118.125	35	117.375	21.375	115.75
dlh-70	68.333	85.833	84.5	59.833	69.667	91.5	55.333	60.167	48.167	56.333	61.333	60.333	55.5	54.833	55.333	63	90	55.667	77.5	61.167	83	54.333	86.667	62.833	65.667	76.667	72.167	76.333	64.333	78.333	73.333	78.667	68.333	81.333	68.333	84.167	72.667	85.667	77	86.667	65.167	85.167	59.5	86	38.5	38.5	36.167	25.667	36
dlh-71	117.333	131.667	141.667	90.667	117.667	140.667	97.333	91	87	84.333	105	92	96.667	83	96.667	95	149.667	82.667	131	93	140.333	80.333	145.667	94.333	113.333	116.333	121	116	110.667	118.333	124.667	118	117.333	123.667	117.667	129.333	127.667	132.667	133	135	112	132.667	107.333	135.667	71	69.667	66.333	46	65
dlh-72	112.25	107.25	131.75	75.5	112	112.5	94.75	74.75	87.5	65.75	104	75	96.5	65	95	78.75	137.75	67.5	122.75	76.5	130.25	66.5	134.75	78.25	108.75	95	116.75	95.25	106.75	97.75	120	97.5	112.75	103	112.25	105.75	118.75	108.75	124.75	110.5	106	108.5	100	110.5	65	53.25	61.75	28.5	66.5
dlh-73	107.333	139.667	131.333	101.333	99.333	155.333	83.667	92.667	72.333	84.333	96.333	95.333	85.667	80.667	83	100	144.333	94.667	121	100	133.667	90	134.333	106.667	106	120	116.333	120.667	100.667	123	119.667	124.667	109.333	131.667	107.333	138.333	117	143	124	149	95.667	140.667	81.333	142.667	42	61.333	44.667	30.667	59.333
dlh-74	107.833	69.667	118.5	50.333	109.167	74.667	96.333	51.833	90.5	48.5	101.167	50.167	95	45.167	97	54.833	122.5	45.833	112.667	50.5	117	44	120	53.667	104.333	62.167	109.5	62.167	102.833	64.333	111.333	63.833	107.333	67	107.5	68.5	112.5	69.833	117.833	70.667	105.5	70.5	101.167	72.167	75.333	36.333	74.833	21.167	76.833
dlh-75	112.25	103	131	77	105	113.25	91.75	70.25	83.5	63.5	103	72	94	58.5	92.5	74.75	139.5	69.5	122.25	74.75	131.5	65.75	133.25	81.25	112	89	120.75	90	109.25	92	125.25	94.75	114.5	97.75	113	101.25	117	104.75	122.25	108.75	103	105.5	92	102.75	58.5	50	56.75	26	63
dlh-76	129.167	75.5	139.167	53.5	129.5	78.5	116.167	55.5	110.833	52.5	121.667	55	115.667	49.5	116.333	58.167	143	48.167	133	54.333	137.333	47.833	141.167	55.5	125.833	67.5	131.333	67.5	124	69.167	133.667	69	128.833	71.833	129	74.333	133.167	75.833	137.833	76.667	125.833	76	120.5	76.833	97.5	35	96.333	25.667	96.667
dlh-77	83.25	100.25	96	75.75	84.5	110.25	67.25	77.75	59.75	74.75	72.75	77	66	71.25	67	82.25	100.75	71.75	89	75.25	94.25	69.5	97.5	78.75	78.75	86.25	85	85.5	75.25	89	89.25	88.75	82	93	83	98.75	91.25	102	99	103.75	77.25	101.75	71.25	105	45	69.25	39.25	55	38
dlh-78	220.5	71	230	52.833	220	74.167	210.833	52.167	205.167	48.833	215.333	53.5	211	47.833	210.167	54.667	233.667	49.333	224.667	52.833	229.333	47.667	231.167	54.667	218	62.667	222	62.667	216.833	64	223.5	64.833	220.5	67.833	220.5	70	225.5	70.5	229.833	70.333	216.667	70.5	211.167	69.5	193.5	39.5	194.5	29	196.5
dlh-79	94.333	146.667	108.333	123.5	95	152.5	81	123	75	119.167	87	122.667	80.5	117.5	80.333	125.667	114.333	117.833	103.667	123	108.667	117.167	110.667	126	91.333	136.833	98.167	136.5	89.333	139.5	100.833	139.167	94.5	143.167	94.667	146	99.333	147.667	103.667	149.167	90.5	147.667	83.833	149.167	57.833	100.333	55.333	85.167	54.5
dlh-8	95.167	103.5	110	72	94.333	111.667	75.333	73.167	69.5	68.167	83.667	74.333	76	66	76.333	76.833	117	65.833	103	74.833	109.5	66.333	112.667	76.167	90.5	89.333	98.5	89	87.5	91.5	101.5	91.5	95	98.333	94.833	102.5	100.833	105.833	106.333	109.333	90.5	105.5	83.333	109.333	48.333	56	45.833	35.833	46.667
dlh-81	114.667	99.333	111	69.833	119	104	86.667	86.833	78.167	87.667	91.167	81.667	82.167	80.5	90.167	89.5	115.167	61.167	104.5	72.667	106.167	62	115.167	71.333	107	93.333	112.5	90.167	105.667	95.833	114.5	91.5	112.333	96	113.667	98.5	120.5	97.167	124.833	93.333	111.333	103.833	106	106.167	58.833	86.5	47.167	75.167	36.833
dlh-82	170	119.75	195	89	168.25	126.25	157	83.5	150.5	77.5	165	87.25	158.25	77	154.5	87.5	202.75	84.75	186.25	90	194.5	82.75	196.25	93.5	169	107.75	175.5	109.25	166	109.25	179.25	112.75	171.25	115	170	118.5	175.75	122.25	179.25	124.25	164.75	120.5	158	120.5	137.25	61.75	134	42.5	136.5
dlh-83	86.75	95.25	107	66.5	86	102.75	75.25	63.25	69.25	57.5	81.75	63.75	76.5	56	74.5	67.5	113.25	61.25	99.25	65.75	106.75	59.5	108.75	71.75	84	79.75	91.75	81	81	82.25	95.5	84.5	86.75	88.5	86.75	93.25	94.5	95.75	101.25	96.75	78	94.75	70	94	55.25	48.75	56	25	60.75
dlh-84	191	90	207.5	68.667	191.333	95.833	182.333	66.5	176.333	60.5	187.833	65.333	182.833	58.5	181.333	69.333	214.5	63.667	200.333	67.667	207.667	60.833	208.833	71.167	188.167	80.167	194.167	80.667	186.333	82	196.5	82.667	191.333	85.833	191.167	88.833	195.667	90.5	201	91.5	187.5	90.333	181.5	90.333	168.667	52.833	168	38.833	167.333
dlh-85	105.75	98	120	64	106.75	102.5	84	66	75.25	60.75	91.75	66.5	83.75	58.75	84	71	127.5	55.75	112.25	64.5	119	55.75	122.75	66.75	100.25	87	108	86.5	98.5	89.75	110.75	88.75	105.5	95	105.75	97.25	111.75	99	119.75	98	98.75	99	89.25	99	57.5	40.25	53	24.5	49.5
dlh-86	137.333	96.167	147.833	70.167	138.5	101.5	122.5	72.167	115.333	67.667	128.5	73.5	122.333	66.667	121.667	75.5	151.667	65.333	141.667	72.833	146.667	64.833	149.667	73.167	134.833	86.667	140.667	86	132.833	88.667	142.5	88.5	137.333	92.5	137.167	94.667	142.5	96.333	147.833	96.667	132.167	97.5	127	100.333	95.167	50	95.5	36	99.167
dlh-87	254.667	97.5	264	64.5	257.667	104	230.833	71.667	222.833	68.833	239.167	70	229.667	65.833	233	75.667	272	58	257.5	67.333	262.667	58.333	267.5	66.5	247.333	85.5	255.5	83.833	245.833	88.5	257.833	85.667	252.667	90.5	253.833	96.167	259.333	95.667	265.833	94.833	249.333	98.5	243.167	102	202.667	63.667	197.167	47.5	190.167
dlh-88	89.333	87.667	105	64.667	89.333	94.5	75.833	62.167	70.5	57	82.333	62.333	76.333	56	75.5	65.833	111.167	60.333	98.5	64.167	104.5	58.167	107	66.5	87.5	75.667	92	75.5	84.667	77.667	96.5	78.333	89.5	82.167	89.333	86	94.333	89	99.333	91.667	85.333	88.5	78	90.833	56.667	48.333	55.333	33	54.667
dlh-89	131.167	88.333	139.5	61.333	124.667	97.167	108.833	57.667	102.333	51.667	119.167	60.333	110.333	50.167	111.667	62.5	144.5	55	134.5	61.167	139.333	53	142.167	65.333	129.333	75.333	136.667	76	125.667	78.167	137.667	78.333	131.167	83.833	131.333	87.167	134	89.667	137.667	91.667	125.167	88.5	116.667	90.333	72	38.167	74.333	15.667	84.667
dlh-9	111.833	69	126.667	52.667	112.833	75.667	103.833	50.667	98.833	47.667	107.833	51.5	103.667	46.667	103.167	52.333	131.833	49.667	122.333	52.833	126.833	49.167	127.833	54.5	110.333	59.667	114.5	60	108.667	61.333	116.833	62.333	112.167	64.5	111.833	67.667	117.5	70.167	122.833	71.5	108.667	68.5	103.167	69.167	95	31.667	91.667	22.167	88.5
dlh-90	94	75.75	108.25	51.5	94.25	82.5	76.5	53.75	70	49.25	83.75	51	76	44.25	77	57.25	114.25	45	101.25	51.75	107	44	110.75	54.25	90.5	64.25	96.75	64	87.75	66.75	99.75	66	94	69.75	94.25	74	99.5	76.25	105.25	78.25	88.5	77	81	79.25	55	39.5	51	24	49.25
dlh-91	63.25	82.625	71.625	66.5	62	87.375	51.625	65	46.875	62.875	56.5	65.5	51	60.625	51.5	66.875	74	62	66.75	65.25	69.75	61.375	72	66.875	61.25	74.875	67	74.875	60.375	76.875	68	77.375	63.25	79.5	63.375	81.75	66.625	83.125	70	83.5	61.125	83.125	55.875	83.75	28.875	50.25	30.625	38.375	34
dlh-92	33.75	91.25	61.5	81	31.75	94	38.25	65	35.25	56.75	43.5	68.5	42.25	58	34.75	66	69.75	77.5	54.75	76.75	65	72.25	60.5	82.5	36.5	79.5	42	83.5	34.25	80.75	43	86.25	36.25	87	35.5	89.75	41.5	96.5	46	100	28.5	86.5	23.5	82.25	40	42.75	46.25	29	52.5
dlh-94	101.75	132.75	131.75	90.25	103.5	140.5	84	87	73	78	94	91.5	84.75	75.5	80.75	93.75	142	81	118.75	92.25	130.75	78.25	134.5	95.5	96.75	116	107	116.25	94.25	118.75	110	120.25	101.75	126.25	102.25	131.25	111	132.5	122.25	133.75	95.5	132.5	88.25	131.25	57	57	55	30.5	52.5
dlh-95	69.833	102	86.667	80.167	76	107.667	63.333	77.667	57.833	72.667	66.5	80.333	62.833	72.833	61.333	80.333	93.167	76.333	80.333	81.333	86.167	74.333	88.5	82.167	67	92.333	72.5	93.167	65.5	93.667	74.5	94.833	69.5	98.167	70	101	76.333	102.667	82.333	103.167	68	102.667	65.167	103.167	57.333	56.667	56	46.5	52.667
dlh-96	209	194.5	233.5	147.75	209.5	203.25	181	150.5	168.75	141.5	196.5	155	182.5	139.25	181.5	156	243.5	139	222	149.75	232.5	137.5	236.75	152.25	203.75	173.25	214.75	172.5	199.75	177.5	219	177	209.25	185.25	209	192	222.75	193	229.5	189	198.5	194.75	183	188.25	148.25	121.75	143.75	94.5	146.75
dlh-97	58.5	111.667	66	85.667	62.167	116	44	93.667	36.667	92.333	46.333	92.333	39.833	88.833	44.167	96	68.833	80	59.833	87.167	62	80.833	67.167	88.333	51.667	104.667	57.167	102.333	51.5	107.167	60	104.167	57	108.167	57.833	110.5	66.667	110.333	70.833	108	56.167	114.833	53.333	118.167	26.833	77.833	20.667	68	15.167
dlh-98	95.333	139.667	105.667	91.667	102.667	156	59.333	108	46	104	68	101	54.333	92.667	62.333	112.333	113	77.667	96	95	100.333	79	112.667	94.667	81.667	120.333	92.333	115.333	80	125.333	98.667	118.333	92	129.667	93.667	138	107	137.333	122	133.667	86	145	70.333	150.333	25.667	100.667	14	73.667	9.333
dlh-99	106	113	130.333	81.667	105	128	85	78.667	74.333	68.333	96.667	77.667	85.667	63.333	85.333	83.667	139.333	73	119.333	78.667	129.667	66.667	132	86.667	103	95.333	112.333	95.333	98.667	99.667	117.333	101.333	106.333	106	106	110.667	118.333	119.333	130.333	121	93.333	117	77.333	118.667	48.667	62.333	49	34.333	47.333
dr-1	262.5	253.5	293.5	190.5	256	277	194.5	196	171	176.5	219	187	196	166	194	204.5	307	166	274.5	188.5	290.5	165	299.5	196.5	256.5	217.5	275.5	215	248	224.5	283.5	218.5	265.5	240	263.5	250.5	273	259	281	265	241	264.5	211.5	271	96.5	197	56.5	103	74
dr-10	56.375	68.375	66.625	52.25	58.75	76.25	42	59.5	34.375	57.875	46.875	56	38.375	51.875	43.125	62.875	71.5	48.125	60	52.125	64.75	45.375	68.625	55	51.875	60	57.375	59.625	50.125	62.125	59.625	60.625	55.625	64.75	56.25	67.625	61.5	70.25	67.375	72.5	53.625	72.125	49.25	75.625	25.125	63.5	15	47.375	13.75
dr-100	89	119	101.333	105.333	88.667	127.667	76.333	106.5	70.667	103.167	82.5	104.667	75.833	98.5	75.667	109.333	106.5	102.167	96.667	104.167	101.5	99.333	102.5	108.167	87	108.333	91.667	108.167	84.167	110.667	93.833	111.667	88.833	113.333	89	117.833	95.5	122.167	102	123.5	83.167	122.167	74	125	59.333	109.667	53.333	88.5	55.5
dr-101	85.667	87.833	106.5	66.667	84.167	98.167	69.5	62.5	60.667	56.5	77.667	59.167	69	49.5	68.5	66	115	61.667	97.833	65.5	107.833	55.333	108.5	71.167	83.833	74.667	91.167	75.333	79.833	76	93.333	78.833	86	84.167	85.833	86.667	91.667	92.5	97	96.667	79.167	89.667	72.167	92	48.833	59.5	41.667	24	51.833
dr-102	158	111.5	173.667	85.833	158.667	118.167	137	89	127.333	85.333	145.5	87.333	134.333	78.5	137.667	94.333	181	79.833	165.333	85	171.5	76.167	176	89.833	152.833	100.667	161.667	100.5	150.167	103.167	164.5	101.667	157.5	107.167	157.833	110.5	163.833	112	169.333	112.833	153	113.167	146.167	115.5	109.833	80.333	103.167	52.333	107.167
dr-103	111.5	136.5	145.5	102.5	115.5	151	92.5	99.25	83.5	88.25	103.75	98.5	93.25	83.25	90.25	104	157	93	132.75	102.25	144.5	87.25	149	107.5	104	120	112.75	119.5	101.25	125.25	119	125.75	109.5	129.75	111.25	135	121.5	139.75	130	144.75	106.75	139	100.5	142	76.25	81	66.25	46.75	61
dr-11	125.583	44.417	136.083	33.583	125.583	50.5	115.417	31.333	110.25	28.167	120.75	30.917	115.667	25.167	115.083	32.75	141.167	30.833	130.667	32.667	136.583	27.083	137.083	35.5	124.083	36.25	128.833	35.917	122	37.25	130.833	37.833	126	40.25	125.917	43	129.583	46.583	132.417	49.667	122.167	44.667	118.5	47	97.25	25.5	96.75	12.25	101.833
dr-12	150.167	98.5	172	77	150.167	105.5	137	72	130.333	65.833	144.5	70.833	137.333	63.167	136	74.667	181	72.667	166	74.667	173.833	68.667	173.833	79.833	148.833	88.667	154.667	89.333	146.667	90.167	157.167	91.833	150.667	94	150.333	97.5	156.333	101	161	103.667	146.167	99.5	139.5	100	118	59.667	114	27.167	123.667
dr-13	344.667	177	366.333	125.667	342.333	183.333	306.333	134.333	292.667	127.667	321.667	134.667	308.333	121.333	307.333	142.333	375.333	114.667	354.667	132.667	364	113.667	369.333	132.333	341.667	161.333	354.333	161.333	336.333	163	356.333	162	345	172	344.333	175	350	177	353.333	178.667	331.667	178.333	320.667	182	244	128.667	211.333	65.667	216.667
dr-14	127.333	264	256.667	250	116.667	292.667	160	174	156.667	144.667	169.333	184.667	177.333	152.667	141.333	167.333	286	252	223.333	234	272.667	219.333	246.667	259.333	144.667	212.667	167.333	229.333	133.333	217.333	177.333	239.333	140	243.333	132	259.333	148.667	294.667	190	327.333	104.667	262.667	89.333	257.333	178.667	116.667	204.667	65.333	244
dr-15	201.167	92.667	219.667	65	202.833	99.667	179.667	68	170.5	62.833	187.333	65	177.167	57.833	180.167	70.833	227.5	58.5	210.667	66.667	218.5	55.333	222	67.167	196.167	79.833	203.833	79.833	192.333	81.167	207.667	80.333	200.5	86.5	200.833	91	207.833	92.667	212	92.5	197	94.333	192	95.333	157	57.333	147.333	32	149
dr-16	170	102.833	182.167	82.333	169.833	108.5	154.167	84	146.667	79	160.667	82.5	153	75	153	86.333	187.833	78.333	175.833	82	182.667	74	183.833	85.167	167.667	94.167	173	94	165.5	95.333	174.667	95.333	170	99.333	169.833	101.667	174.333	104	177.333	105.167	165.167	104.5	159.167	105	133.167	79.333	125.167	55.167	128.667
dr-17	74.25	159.75	93.75	134	75.25	168.25	57	134.5	48.75	129.75	65	131.5	56.25	123.5	56.5	139.5	100.5	127.5	84.25	133.5	91.5	122.75	95	138.75	69.25	149	78	149	67.25	151.25	80.75	150.75	74	156.25	74	158.25	80.75	161.75	85.5	164.25	71	161.75	67.5	163.5	35	126.75	25.75	95	27.5
dr-18	133	123	153.75	95.5	133.5	131.75	114	92.25	106.5	85.75	121.75	93	114	82	113.5	96.5	164.25	89.75	144.75	94.5	154.25	86	157	100.5	130.25	111	137.5	111.25	126.25	112.5	140.75	113.75	133	118.75	133.25	121.25	140.75	125.75	145.25	128.5	128.75	125.25	121.5	127.5	84.75	80.5	78.75	40.5	86.25
dr-19	108.667	97.667	105.5	72.333	112.833	104	78.667	91.667	71.333	93	83.167	86.833	73.167	86.833	82.833	94.667	105.833	64.333	100.167	77.167	100.167	67	108.833	73.167	99.667	92.667	104.333	88.667	98.833	95.5	107.333	89.667	104.5	95	107.5	97.833	112.167	96.333	117.333	94.667	105	102.167	102.333	106.667	51	98.167	34.667	83	22.833
dr-2	236.333	149.667	230.667	107.333	241	153	190	141	174.667	141	199	131.333	182	130	197	143.333	230	92.333	224	112	220.333	97.667	234	106.667	223.667	137.333	232	130.333	221.667	143	236.667	131	233.667	144.333	235.667	147.667	241.667	147.333	247.333	146.667	232	154.667	228	161.667	142.667	162.333	99.667	133.333	85
dr-20	59.75	156	96.5	121.5	63.5	163	50.75	107.5	41.25	96	58	112	51.5	96.25	45	112.25	110.25	114.5	85.75	121.25	99	108	99.75	127.25	56	140.75	65.5	143	53.25	142	69.75	145.25	59.25	150.25	59.5	154.25	69.75	158.75	80	161.25	56	156	51	155	40	77.25	40	42.5	44.25
dr-21	90.75	104	113.25	88	89	112.75	78.75	79.75	73	73.5	86.5	79.5	81	70.5	77.25	82.75	121	83.25	105.75	86.25	114.5	79.25	114.5	91.5	91.5	92.25	97.75	93.5	88.75	94.25	99	97	92.25	100	91	102.25	97	106.75	101.25	111.5	84.25	104.5	77	105.75	56.5	65.25	56.75	33.75	66.75
dr-22	897	1347	1170	1008	921	1497	624	1026	492	954	750	984	603	855	624	1095	1287	897	1035	999	1155	837	1203	1059	834	1131	939	1128	798	1167	999	1164	897	1272	897	1323	1005	1368	1110	1401	816	1377	723	1419	339	978	192	579	204
dr-23	221.5	73.167	232.333	63.833	221.167	77.833	216.333	61.167	212.667	57.667	220.5	61.5	217.167	56.667	215	62.667	236.833	62.333	228.667	63.833	232.333	59.833	232.5	65.667	221.667	67.333	224.5	67.833	220.333	68.667	225.333	69.833	222	70.833	221.833	72	224.333	75	227.167	76.667	219.833	74	216.333	74.5	206.5	55.5	205.333	42.667	209
dr-24	58	112.375	73.625	95.125	66.25	118.125	52.5	92.625	48.375	89.625	56.25	91.875	52.25	85.5	50.875	96.125	80.375	91.375	68.375	93.875	73.25	86.25	74.625	98.375	53.75	104	58.875	104.5	52.75	105.5	60.5	106	57.125	109.25	57.75	111.625	65	114.125	72	115.875	57.375	114.75	56	115	51.5	74.5	46.625	59.5	43
dr-25	69.5	63.125	83.75	53.875	68.375	66.75	63.125	46.5	59	40.75	68	47	65.25	39.25	59.875	47.25	89.375	50.875	79.125	51.25	85.5	46.75	85	56.625	69.5	55.75	74.125	56.875	67.875	56.625	74.875	58.375	70.5	60	69.75	62	72.375	64.375	75.25	66.375	66	62.5	62.125	62.125	47.75	28.875	51	13.5	58.25
dr-26	45.25	60	57.875	45.375	45.625	64.5	36.25	45.25	30.5	41.25	40.5	43.875	35.5	37.75	34.625	47.75	62.625	41.875	52.375	44	57.375	38.625	58.5	47.875	42	53.125	47.75	53.5	40.625	54.375	48.125	55	45.125	57.125	45.25	59.25	50	62	53	63.625	43.5	61.5	40.5	62.625	24.5	38	21	21.25	22
dr-27	282.5	227	331	164.5	288	253	236.5	172	217	161	256.5	161	232.5	142.5	239	179.5	346	145.5	305	161.5	324.5	135	336	171	269	196	287	193.5	265	202	296	198.5	281	220	282.5	224	312	232	337	215	268.5	236	255	236.5	180	145	164.5	82	159.5
dr-28	573	534	655	363	572	542	463	380	422	358	502	386	462	345	455	408	695	336	613	383	650	335	671	388	552	500	592	494	536	495	609	484	571	522	572	528	607	528	628	521	542	532	511	525	336	304	261	162	259
dr-29	113.5	130.833	131	109	114.167	133.5	100.833	108.833	95	103.333	106.667	108.333	100.667	100.5	99.667	111.833	136.667	104	123.667	109.5	130.833	101.667	132.833	112.5	110.167	122.667	116.333	122.667	108.833	124.167	118.167	125.167	113.667	127.833	113.667	129.667	118.667	131.333	123.667	131.333	111.167	131.667	105.5	130.667	85	88.333	79.833	68	80.667
dr-3	66.75	64.875	75.375	49.125	67.125	70	53.5	51	47.75	48.75	58.75	49.125	52.25	44.875	54	53	79.25	44.25	71.125	49	74.625	43.375	77.375	51.25	64.25	58	68.375	57.875	63.375	59.5	70	59.125	66.625	61.625	66.5	63.75	69.875	65.75	72.25	67.125	63.625	65.875	60.75	67.875	36.25	52.25	31.5	34	31
dr-30	90.75	86.5	105.5	62.25	90.25	93.75	74	63.25	64.5	59.5	81.25	62.75	71.5	55.75	73	66.75	112.5	57	100	63.5	106	55.25	109	66	87.5	75.5	94	75	83.75	77.5	97	77.25	90.5	82.25	90.75	85.75	96.5	87.75	102.5	89.5	86	87.5	80.5	89	52.75	53.75	47.25	26.25	52.75
dr-31	129.667	150.333	157.667	110.667	131.667	168	99.333	116.333	87	112.333	111.333	114.333	97.667	103	100	122.667	167.667	104	144	111.333	155	97.333	161	116	121.667	130.667	134	129	117.333	135	139.333	133.667	128.667	142.667	129.333	147.333	140.333	152	150.667	159.333	119.333	154.667	110.667	160.333	62.667	116.667	43	66.667	45.667
dr-32	82.375	85.125	96.75	64.375	82.25	90	66.25	64	59.125	58.125	73.75	63.125	66.5	56.875	65.5	67.25	103.375	58.25	90.5	65.125	96.75	57.75	98.75	66.875	80	76.375	85.25	76.125	77.875	77.875	87.625	77.625	82.5	82.375	82.375	84.375	86.5	86.25	90	88.375	79.5	86.625	75.125	88.5	42.25	51.25	36.625	27.875	39.75
dr-33	80.75	100	98.5	71.75	82	110	55.75	76.25	45.75	71.25	65.5	74.5	55.25	67.75	56.25	80	106.25	65	89.5	71.75	97.25	63.5	100.75	74.75	75.5	83.75	83	83.5	73	87.25	85.75	87.25	80	90.75	81	98.5	89.5	101	95.75	103	75.75	103	70.25	105.25	29.25	85.25	17.5	49	14.75
dr-34	187.625	93.25	199.75	79	187.75	99	178.25	78.25	172.25	75.5	183	77.625	177.625	73	177.875	80.5	204.25	76.125	193.875	77.75	199	73.125	200.125	81.25	185.5	84.625	190.125	84.375	183.75	86.25	191.625	86.5	187.75	89.125	187.75	92.5	191.375	94.5	195	95.75	185	94	181.625	96	164.625	68.875	162.25	53.875	164.625
dr-35	241.667	91.167	246.5	70	239	98.5	220.833	71.167	214.333	67.5	227.667	69.333	219.833	62.667	221.167	74.333	249.667	62.833	240.833	70.667	244.667	62.5	249.5	72.333	240.333	81.5	246	80.833	238	83.333	247.333	83.167	242.167	87.333	241.5	89.833	244.333	92.667	246.667	94.167	236.667	93.667	231.333	96.833	191	66.5	184.667	44.167	190.167
dr-36	59.5	127.167	71.833	99	60.667	128.5	40.333	104.167	31.5	101	45.833	102.833	38.333	98.167	40	109.333	78.5	91.667	64.667	100.833	70.167	91.5	75.5	102.333	53	119	60.667	118	51.333	120.833	63	119	58.167	124.167	58.833	126	65.667	125.5	71	123.333	56.833	127.167	52.333	126.833	24.167	90.833	8.667	69	2.167
dr-37	60.25	86.375	76.375	67.375	60.625	94.125	47.375	66	42	62.75	52.875	65.625	48	60.75	47.5	68.625	81.75	63.875	71.5	67.625	76.25	62	77.75	69.75	59.125	77.5	63.625	77.875	57.25	79.375	64.875	80.5	60.625	82.375	60.25	85.125	65.625	87.625	69.625	89.5	56.875	86.75	52.25	88.75	28.25	58	22.25	32.75	25.125
dr-38	120.833	100	137.167	72.333	120.5	103.5	105	74.5	98.333	70.5	110.5	74.333	104	67.667	104.667	78.167	143.333	65.333	130.667	72.5	135.833	63.667	139.5	73.167	117	90.5	122.333	90	115	92	126	91.5	120.5	96.5	120.667	98.833	127.333	99.5	131.333	98.667	117.167	101.5	111	100.167	89	61.667	84	38.667	81.333
dr-39	81.5	112.833	92.667	92.333	82.667	120	61.833	96.667	54.833	94.333	68.667	93	60.167	88	63.167	100	97.5	87.833	85.833	91.167	90.833	83.833	94.333	95.667	77.167	102.167	82.833	101.167	74.667	104.167	85.333	103	80.833	107.333	81.333	111.167	87.667	113.833	91.167	116.5	77.333	115.5	72.667	118.667	40	98.833	26.667	68.167	33.333
dr-4	87.5	91	101.833	68.167	87.167	98.667	69	69	62.833	63.667	76.833	69.167	69.333	62.167	68.5	72.833	108.167	62.5	94.667	70.5	101	61.167	104.833	71.333	84.833	80.833	90.833	80.5	82.167	82.833	93.833	82.167	87.333	86.833	87.167	89.667	92.167	92.667	96.667	95.833	83	92.167	79	94.667	46	61.167	38	42	36.667
dr-40	154.5	86	163.625	66.875	154.75	92.5	139	70.625	132.75	67.125	143.875	68.875	137.875	63.25	139.5	72.875	168.75	61.75	159.5	67.875	163.125	60.25	166.125	69.5	151.125	77.625	156.25	77	149.75	79.125	158	78.625	153.75	81.5	154.5	84.75	158.875	86.375	161.875	87	151.25	87.5	146.625	89.875	121.25	63.5	116.125	45.5	117.25
dr-41	133.667	105.333	150.5	87.333	139.833	111.333	127.333	84.667	123.333	78.667	130.667	84.167	127.5	77.333	125.5	87.167	158.833	82.667	145	84.5	150.833	79.167	152.333	89.333	128.833	96.167	133.833	96.5	128	97.833	136.5	98.5	132.5	101.333	133	104	140.833	107.667	147.667	109.667	131.333	106.333	130	107.5	124	71.667	120.333	54.333	112.833
dr-42	65.5	126.75	91.5	97.25	65	134	48	92.5	40.5	85	56.5	92.5	49.25	84.5	46.75	96.75	101.75	92.25	83.75	95.25	92	89.25	94.75	101.5	63.5	114.25	71.25	115	60.75	116.25	73.75	117.5	65.5	123	65.25	125.25	72.25	128.75	77.25	130.75	59.75	126.75	53.75	128	21.5	80	12	42.25	13.25
dr-43	180.667	73	197.167	51.833	182.333	76.667	167.167	52	160.667	47.667	174.5	50.667	166	43.833	167.333	55.833	203.5	47	189.833	50.667	196	43	198.5	55.333	176.167	63.833	182.667	63.333	174.833	64.833	184.333	64.167	180	68.833	180.167	71.833	185.833	73.333	190.667	74	177.833	74.167	174.833	74.667	156.667	41	149.833	21.167	149.333
dr-44	176.667	95.833	191	74	174.667	103.667	154.667	70.667	146.667	67.5	163	71.5	154.5	59.833	153.167	76.5	197.833	69.833	184.167	72.333	190.667	62.667	192.833	78.833	174.667	82.333	182	82	171.333	84	185.5	84.833	177.5	90.333	177	94.667	182.167	99.5	186.333	102.5	167.667	98.167	154.667	98.5	121.5	67.333	120.167	31.667	133.667
dr-46	46.375	57.125	57.625	47.25	47	64.875	35.75	47.75	30.875	45	41.125	46.125	35.5	40.625	36.25	49.25	61.25	43.75	53.125	46.625	57	40.75	58.625	48.5	44.125	49.5	48.875	49.375	43.25	50.625	49.5	50.75	46.25	53.5	46.25	56.125	51	59.875	55.125	62.5	42.875	59.875	38	63.125	20.625	44.875	19	30.25	23.875
dr-47	108.75	154	138	112.25	109	175.5	70.5	115	55.25	108.25	85.25	107.75	67.25	94	72.75	122.25	150.5	100.75	121.5	109	134.5	90.25	140	119	99.75	128.25	114	127	95.75	133.75	121.25	134	108.25	143.75	108.75	152	117.5	160.25	125.75	168.5	99.25	162.25	88	169.5	20.25	107	7.75	65.25	5.25
dr-48	133.5	96.5	147.333	73	133.333	108	111.5	76.833	102.5	72.833	119.333	73.833	110.667	66.167	112.5	80.667	152.833	67	139.167	72.167	145.833	63.167	148.833	76.167	128.333	83.667	135.333	82.833	126	86.333	139.167	85.667	133	90.333	133.667	95.167	139.167	99	143.333	101.167	126	100.5	115.333	102.167	80.167	76.667	70.667	49.167	71.167
dr-49	91.5	99.75	105	73.5	93	111.75	66.75	79.5	57	77.5	74.25	76.75	64.5	70.25	68	83	111	68.25	97.25	73.25	103.75	65.5	108.5	78.75	85.25	86.75	94	84.75	83.25	89	96.25	88	90.75	91.5	91.25	98.25	98.75	103.25	107.5	105.5	84.5	104.25	78	109.5	37	86.5	20.5	50.75	23.5
dr-5	82.167	135.333	109.833	105.833	82.5	143.5	58.833	102	50.167	93.333	70.167	103.167	59.833	90	57.833	108	119.5	99.5	99	104.667	109.667	94.167	111.333	111.167	77.667	123.833	85.5	123.333	74.833	125.833	87.833	126.167	82.167	129.667	82.333	134	89.333	138	95.833	141.333	76.333	137.167	69.333	139.667	29.833	91	19.167	47.167	25.5
dr-50	49.5	79.5	73.833	65.333	49.167	85.167	49.167	56	46.167	51	53.833	58.333	52.667	49.333	45.5	58.167	81.833	63.667	67.5	64.5	75.167	57.333	74.667	69.5	48.667	66.667	54.667	68.667	47.167	68.5	56	71.667	50	74.667	50	77.833	55.833	84.167	63	86.667	45.5	80.167	41.5	79.333	48.333	43.5	51.833	25.667	56.5
dr-51	182.375	74.25	195.25	61.125	181.5	79.125	172.25	57.75	166.875	55.875	177.25	58	172	52.5	171.75	59.875	200	57.875	190.5	60.75	195.125	56	196.375	63	180.5	67.125	184.75	67.625	179.125	68.625	185.75	69.875	182.625	71.875	182.625	73.5	186.625	75.75	189.75	78.125	178.5	74.5	174.75	75.75	157.875	50.75	154.375	31.125	159.125
dr-52	181.333	197	210.333	150	180.667	204.333	149	148.667	135	137	163	150	150	133.667	148.333	153.667	219.333	134.667	197	150	207	136	214.333	151	174	179.333	186.333	179.333	170	181.667	191	180.333	181.333	189	180.333	194.333	187.333	199.667	194	200.333	174	199.333	166	199.333	115.333	124.667	108.667	79	114.667
dr-53	87.5	120.5	113.5	89.25	87.25	132	64.75	88	52.75	82.75	73.5	87	63.25	76.25	63.25	95.75	122.25	84	103.25	89.75	112.25	78.75	115.25	95	82.5	104	92	104.25	79.5	107.25	95.5	108	87	115.5	87	118	93.75	123.5	100.25	126.25	80.5	123.25	69.25	126.5	41.25	87.25	27.25	48.25	29.75
dr-54	179.167	96.5	193.5	77.667	180.167	103	165	78.167	158.167	74.833	170.833	74.667	164.167	70	165	81.333	198.833	72.833	186.667	74.667	192.167	68.667	193.833	80.667	176.167	88.167	182	88	174.667	90.167	183.667	90.667	179	92.5	179.333	95.5	184.333	98.667	187.167	100	176.833	98.5	173.167	99.833	147.667	73.333	138.667	51	138.667
dr-55	36.125	74.75	51.875	57.25	35.375	81.5	24.25	54.875	18.125	50.75	30.25	56.25	24	48.625	22.5	58.75	56.875	52.875	45.25	57.75	51.25	50.25	53.75	60.625	33.75	65.875	39.25	66.125	32	67.875	41.125	69.125	36.375	71.375	36.125	73.75	40.25	76.875	44	79.875	32	75.625	27.375	77.5	7.25	46.25	3.75	22.625	6
dr-56	111.5	158.5	153.75	126	110.25	164.5	106.25	109	99.5	97.25	113.5	114.5	110.75	99.75	99.25	111	166.5	123.25	140.75	125.5	156.25	116.5	153.75	132.25	109	143.75	118.25	148.25	106.75	145.25	124.5	152	112.25	154	111.5	157	117.75	161.75	125.5	166.25	104.25	156.75	98	153.25	98.25	82	101.75	35.25	119.25
dr-57	137.667	94.167	152.167	69.667	138.5	98.667	122	71	115	67.333	127.333	69.667	121	63.333	122	74.5	158	65.5	145.5	69	152	60.667	155	72.667	134	83.833	140.833	84	131	86.333	143.667	86.833	136.833	88.833	137	92.833	142	96	146.667	97	133	96.167	127.833	97.667	100	62.5	92.5	38	95
dr-58	57.5	75.375	69.75	61.5	57.625	83.5	47.25	60.875	41.375	56.75	52.625	60.5	47.125	54.875	46.625	63.5	75.5	59.25	64.625	60.75	70.375	55.625	71.375	64	55.5	66	59.75	66.125	53.5	67.625	62.125	68.375	57.375	70.75	57.375	74.375	62.25	78.375	66.625	81.875	53	77.625	48	80.125	31.125	60.625	27.125	39.375	30.75
dr-59	168	77.167	195	64.667	166.667	84.5	167.167	53.667	165	48.333	171.167	56.167	170	47.167	163.5	54.667	204	63.167	187.667	62.667	197	57.167	195.667	68.333	168.833	64.5	174	67.333	166.5	65.167	176	70.167	168.667	72	168.333	75.833	176	85	187.167	87.5	163.833	78	160.5	79.167	163.5	41.333	171.667	23.833	183.167
dr-6	61.75	98.375	78.625	76.75	65.375	103.125	49.5	77	42.875	72.75	54.75	76.375	49.125	70.875	48.75	79.375	84.75	71.625	71.75	75.25	78.125	69.5	80.25	79.5	57	89	63.5	89.125	55.625	91	64.625	90.875	61.125	94.25	61.5	97.375	66.125	100.25	70.5	101	59.875	100.125	58.75	101.5	37.875	69.75	30.25	49.375	23.5
dr-60	86.333	96.333	103.667	71.333	90.333	106.333	72.5	76.833	65.833	74.167	78.833	76.833	70.5	70	72.5	79.167	110	66.833	95.833	73.333	102.333	65.333	105.167	74.333	79.833	84.333	86.5	83.333	78.833	87.5	91	85.5	84.5	90.833	86	95.333	98.167	99	109.833	95.833	82.5	99.167	77.5	101.167	60.167	74.167	56.333	53.167	56.833
dr-61	70.5	90.333	94.667	76.667	71.167	102.167	63.5	75.833	58	73.167	68.833	71.833	63.333	67.5	62.5	79	102.333	73.167	86.333	74	94.833	67	96.167	79.667	66.5	76.667	72	76.833	64.833	79.5	76.167	80.5	70	84.667	70.5	89	84.833	97.333	101.333	95.667	66	95.833	61.667	100.5	51.833	82	50.333	56.833	55.667
dr-63	69.5	116	93.25	92	70.5	122.25	56.75	86.5	50.5	80	63.75	87	57.25	77	55.25	89.75	102.25	85.5	84.25	90.5	93.5	82.25	94.5	95.25	65.75	104.5	74.5	105.25	63.25	106.5	77.75	108	69.5	112.25	69.5	114.5	75.25	118	80.25	120	66.75	116.5	63.5	118	43.75	71.25	37.5	48.5	38
dr-64	191.375	77.625	209.125	67.125	189.125	82.5	183.625	57.5	180.75	53.375	190.125	58.5	187	51.625	183.25	60.5	215	65.125	203.25	65.375	210.75	60.75	209.5	70.25	191.875	68.625	196.375	70.375	189.875	69.5	198.125	72.25	192.25	75.25	191.75	76.625	195.125	80	197.5	82.75	187.5	77.375	183.75	77.5	168.625	43.5	173.625	21.375	184
dr-65	103.833	95.667	121.833	70.667	106.667	101.667	91.5	70.833	86.333	64.167	96.667	69.333	91	60.333	91	74.667	130	64.5	116	68.333	122.667	60	124.5	73.333	98	85.833	105.5	86.5	96.833	86.667	107.333	86.333	102.833	91.833	103.167	94.167	110	96.333	116.333	96.333	100.5	96.667	95.5	96	80.5	61.5	74	38.333	70.833
dr-66	228.75	99	251.75	81.25	225.875	108	216.75	73.625	209.875	66.75	224.375	73.75	218.5	64.625	215.625	76.375	258.75	77.625	243.875	80	252.25	73.125	252.5	85	229	86.625	235	88.125	225.75	87.25	238	91.125	230.125	94.5	229.25	98	234.25	101.875	239.375	106.125	222.625	98.5	216.25	100.125	196.333	63.167	194.333	28.167	204.833
dr-67	117.75	51.667	128.333	40.417	117	58.333	107.667	38.917	103.583	34.417	112.5	38.083	108.583	32.583	107.833	40.333	132.917	37.083	123.583	39.083	128.667	33.833	129.417	41.917	116.75	44	120.083	44.167	115.25	45.333	121.333	46.417	118	48	117.75	50.917	121.833	54.167	125.25	56.25	112.417	53.75	106.333	55.083	93.417	40.833	90.083	23.083	92.667
dr-68	171.25	79.25	180.625	60.125	172.125	85.75	155.75	65	149.375	63	159.875	61.625	153.375	57.875	156.625	67.125	183.75	55.625	175.125	61	178.375	54	181.625	61.375	167.625	71.375	172.75	71.125	165.875	73.125	175.25	72.125	170.75	75.75	171.25	78.25	175.875	80.375	180.125	81.75	167.25	81.875	163.375	85.25	136	64.875	122.125	46	120
dr-7	88.25	59.5	100.125	45.625	87.25	64.75	79.25	43.375	74.25	39.625	83.75	43.75	79.25	36.625	76.875	47	105.125	42	95.5	44.375	100.125	39.125	101.125	48.375	87	51.5	91	51.875	85	52.875	92.625	54.25	88.5	56.625	88.25	58.75	92.375	60.625	94	62.625	85.5	59.75	82.5	61	64.625	37.875	62	19	63.875
dr-70	237.875	66.125	243.875	48.25	237.375	72.5	223.125	50.75	216.875	47.875	228.875	49	223	43.875	224.25	53	247.125	42.625	241	48.625	242.875	42.125	245.875	50.25	236.375	57.375	241.5	57	235.625	59	242.375	59	238.5	62	237.875	64.625	241.125	66.375	242.5	67.125	232.625	68	224.75	68.125	193.5	46	193.5	25.375	198.875
dr-71	120.333	88.5	132.667	66.833	120.5	93.5	104.167	69.167	98	66.167	110.5	68.5	104	62.167	105.167	73.167	138.5	62	126.333	66.5	131	59.333	134.667	71	117.667	78.167	123.333	77.5	115.5	80.167	126.5	79.333	120.333	83.5	120.333	87.333	125.333	89	128.667	88.5	115.833	89.5	111.167	89.5	83.667	64.333	78.833	42	81.333
dr-72	264.125	75.625	275.5	53.25	264.625	80.25	249.75	56.375	243.75	53.375	254.25	52.5	248.5	48.5	250.375	58	280	49.875	270.5	52.875	274.25	46.625	276.875	55.875	261	66.375	265.75	66.375	259.875	69.375	266.875	69.25	264.125	72.75	264.125	74.75	268.375	76.25	271.75	76.75	261	76.125	256.375	76.875	238.25	54.375	223.375	29.75	225.625
dr-73	165	75.375	178	58	165.75	81.375	148.75	58.625	142.5	54	156	57.375	149.375	50.25	149.5	61.125	183.625	52.75	171.5	57.625	177.375	49.5	180	60.125	163.125	65.75	168	65.125	161	67.25	170.5	67.625	165.25	71.25	165.25	74.25	170.125	76.875	174	79	160.25	76.5	155	79.375	133.75	61.375	124	36.5	123.875
dr-74	58.75	76	74	55.875	57.875	82.625	46.125	53.375	39.875	50.625	52.75	53.75	45.75	46.625	45.625	58.125	79.875	52.875	68	55.125	74	49.125	75.5	59.25	56.875	64.375	61.5	64.625	54.375	65.875	64.5	67.25	58.5	70.5	58.875	74.75	63.875	77.125	68.125	79.25	53.875	76.5	48	78.5	24.875	48.375	19.75	24.125	22.875
dr-75	41	57.667	58.583	53.5	40.083	63.667	43	46.667	40.833	42.917	45.917	46.167	45.167	41.833	40.833	47.167	64.583	51.917	55.333	50.417	61.333	47.833	58	55	41.917	49.25	45.5	50.583	40.083	50.333	46.25	52.917	41.5	54.167	41	56.917	45.667	61.583	52.167	66.417	37.917	57.25	35.5	57.5	44.667	38.417	46.5	27.583	50.083
dr-78	91.75	89.375	105	70.375	91.125	94.875	78.5	70.25	73	66.375	84.375	70.25	78.375	63.25	77.25	72.875	110.25	64.75	99.125	69.75	104.125	62.875	106.125	72.5	89.25	80.5	94.5	80.375	87.625	81.625	96.375	81.5	91.625	85.625	91.75	88.5	96.25	90.25	100	91.5	87	90.25	81.5	91.125	62.875	65.375	55.875	41.375	59.125
dr-79	133.75	139.25	150.75	97	121.5	149.25	104.75	96.5	91.5	86.75	115.25	96.5	105.75	83.25	103.25	99.75	160.25	86	144.75	100	150.75	86.5	154.75	101.5	137.5	121	148.5	121.5	130.25	121.25	148.75	123.75	137	132	135	137.25	137.5	142	140.25	142.5	117.5	138.5	97.5	130	45.25	68.75	48	23.5	73.25
dr-8	794	471	859	382	791	516	719	383	684	365	744	372	711	342	716	402	885	358	828	378	853	341	869	396	776	419	806	420	762	429	819	429	794	452	793	467	818	482	837	495	770	481	751	500	600	373	576	246	600
dr-80	146	133.5	169.5	101.25	144.75	143.25	122.5	98.75	112.75	91.75	132.75	98.75	122	88.5	121.5	104.75	180.25	91.75	159	101.75	169.25	90.25	171.75	106	142.25	120.75	152.25	121.75	138	121.75	155.5	123	146.5	128.75	146	131.75	152.25	136.25	157.25	137.75	140	135	133.25	136.25	91	73.5	88.5	41.5	93.75
dr-81	166.5	116.667	181.167	97.5	166.167	121	154	96.5	148.5	92.167	159.167	97	154.333	92	152.667	99	186.167	93.167	176	98.333	180.5	93.5	182.333	100.667	164.167	107.333	169.5	107.667	162.333	109.167	171.5	110.167	166.667	112.167	166.667	115.333	171.167	117.667	174.167	118.167	160	117.333	153.667	116.5	137.333	79	135.333	64	134.833
dr-82	77	82	87.75	67.875	77.5	86.625	67.875	66.75	63.125	64	72.25	65.625	67.75	61.25	67.25	70.125	92.25	64.625	83	66.375	87.75	62	88.5	70.125	74.75	74.625	78.5	74.375	73.125	75.75	80.625	76.25	76.75	78.625	76.75	81	80.5	83.25	83.625	84.375	74.375	83	70.875	84.5	55.125	60.875	50.625	45.875	51.75
dr-83	126.667	155.5	148.5	120.667	127.167	159.667	103.833	122.5	92	116.667	112.333	118.833	101.667	110.833	104.333	127.833	157	112.833	138.333	122.167	147.5	109.5	150.5	125	120.833	142.667	131.667	142.167	116.333	144.167	136.333	143.667	126.5	151.333	126.333	154.167	132.167	156.5	137.667	156	121.667	157.167	112.833	156.667	73	106.333	66.167	77.167	68.667
dr-84	97.75	86.875	111.25	68	98.625	94.625	85.5	67.875	79.75	65.375	90.75	66.75	85.25	60.75	85.625	72.375	116.75	64.25	104.875	67.625	110.5	60.875	112.25	71.375	94.625	76.625	99.625	76.625	92.75	78	101.75	78.625	97.75	82.5	98	86	101.5	88.375	104.75	89.75	94.75	89	90.625	91	72.5	62	69	42.125	74.125
dr-85	157.167	88.667	169.333	62.167	152	93	142.5	61.333	135.5	56.833	148.833	59.5	141.667	53.167	142.167	64.833	174.833	54.667	162.833	61.5	169	54.333	171.333	64.833	157	81.833	162.667	82.167	154.833	82.833	165.167	83.167	158.833	86.667	158.167	88	159.667	89	161	89	153	87.833	146.333	87	113.833	42.833	114.167	21.167	120.333
dr-86	57.875	70.5	67.625	53.75	58	75.125	47.625	54.125	42.375	51.75	51.375	55.25	46.5	49.875	46	57.125	72.25	50.375	63.5	55.375	67	49.5	69.25	56.125	55.75	63.375	59.875	63.375	54.375	64.625	61.125	64.75	57.75	67.375	57.75	69.5	60.5	70.375	63.125	70.875	55	70.625	52.25	71.75	31.75	49.125	29.375	35	30.75
dr-87	102.167	115.833	118.333	91.833	96	124	84	87.5	76.5	80.833	93.333	87.667	85.167	77.833	82.833	91.333	124.5	85.833	112.167	90.5	118.167	81.667	121.167	95	99.167	102	106.5	103	95.667	103.667	109.833	106.167	102.667	110	102.167	114.667	108.667	118	114.333	120	95	115.833	88.667	117.667	61	85.833	50.167	52	64.167
dr-88	57.25	86.125	68.125	68.5	57.75	90	43.625	67.875	37.75	64.375	49.125	65.5	43.25	59.625	43.875	70.25	74	64.375	63.375	66.25	67.625	60.25	69.75	71.375	54.625	77.75	60	77.5	53	79	62.375	79	57.625	83	57.375	85.375	62	87.25	65.25	87.75	53.5	86.75	48.875	87.25	28.125	62.875	17.25	39.375	19.875
dr-89	114	126	150.25	90	115	138	90.25	86	78.75	75.5	103.75	85	91.25	70.75	89	91.25	162.75	79.25	136	87	148.75	72.75	152.75	93.25	109.5	104	119	103.75	103.75	108.5	127	110.25	113.75	119	114	123.75	124.5	130.75	133	135	107.5	129.25	101	133	67.75	85.5	55.75	35.5	54.75
dr-9	92.167	61.25	105.417	51.833	92.083	64.917	86.667	47.167	83.167	43.75	90.75	46.583	87.75	41.833	86.167	48.417	109.5	49.417	101	50.167	105.917	46.583	105.333	52.917	92.167	54.583	95.833	56	90.833	55.25	96.417	57.417	92.833	59	92.333	60.583	95	62.583	97.583	64.5	89.833	60.667	85.083	60.333	76.167	37.583	76.917	25.5	81.833
dr-90	73.333	126.5	94.5	90	74	134.167	52.167	90.5	42	84.833	60.5	90.5	51.167	79.167	50.667	96.667	103.333	83.167	86.333	91.667	94	78.667	97.5	94.667	69.5	110.833	77.333	110.833	64.667	112.833	81.667	113.167	73.167	121.167	73.333	125	79.667	127.167	85.667	127.5	67.833	127	62.167	128.833	27.667	81.167	14.333	47.833	14.833
dr-92	163.167	50.917	168.417	38.167	164.917	56.167	151.25	43.75	146.25	43.25	154.25	40.833	148.833	39.167	152.75	45.5	170.417	33.667	164.083	39.333	165.917	33.083	170.5	39.417	159.333	45.333	162.917	43.833	158.583	47.75	164.917	45.75	162.25	48.417	163	50.167	166.333	51.167	169.583	51.583	161.583	53.167	159	55.917	137.583	45.667	130.5	32	129.417
dr-93	97.833	100.167	110.167	79.667	98	104.333	85.667	80	79.667	75	90.833	79	85.167	71.333	85.333	82.333	115	75.5	104.5	78.5	109	71.667	111.333	82.833	96	91.833	100.667	91.833	94	93	102.833	93.333	97.833	96.333	97.833	98.833	101.833	100	105	100.333	93.5	99.833	88.167	100.167	67.5	68.333	64.5	48.333	69.167
dr-94	121.5	104	146.5	81.333	119.833	114.333	103.167	74.667	95.167	66.333	114.5	70	103.833	58.833	101.667	77.833	156.167	73.167	137.667	74.167	147.833	65.333	148.167	85.167	119.833	88.167	127.5	89.167	116.167	89.167	130.5	91.5	122.667	96.833	121.5	102.5	127.833	106.667	133.167	110.667	114.5	105.167	106.667	107.667	78.667	57.667	76.667	26.5	85.333
dr-95	121.75	117.25	141.75	94.5	121.25	121.75	107.75	89.75	102.75	84	115	92	108	85	106.5	93	148.5	89.25	134.5	94.25	141	89	143.25	96.5	120.25	108	125.75	108.75	118	109.25	126.75	110.5	122.25	113	122	115.5	126.25	118.5	130.5	118.5	117.75	117.75	112.75	116.5	91	75.5	86.5	55.25	87.25
dr-97	110.25	147	133.75	110.75	109.5	152.25	84.25	110.75	75.75	101.75	97	112.25	84.25	99.25	83.5	113.5	143.5	102.25	124.25	111.75	133.25	101.75	137	113.75	107.75	132.75	117.25	132.5	103.5	133.75	120	133.75	110.75	141.5	110.5	145	116.25	147.75	120.5	148.75	104.5	148.25	97	149	54	93.25	44.75	59	46
dr-98	93.5	149.5	103	113.5	91.833	150.667	69.167	122	60.5	118	78.333	118	68.167	114.833	69.833	125.333	110.333	105.833	99	116.167	103.5	109	106.5	115.333	89.5	144.833	97.5	143.667	88.5	146.833	98.167	145.5	93.5	148	93.833	149.333	97.5	147.333	99.333	146	84.667	150	77.833	150	33	104.167	24.5	77.333	35.833
dr-99	194	88.375	210.125	66.625	194	94.875	177.875	65.125	170.125	61.5	184.625	65.875	177.5	58.625	177.75	70	217.25	62.375	203.5	67.25	209.875	59.75	212.5	70.875	191.5	78.125	197.5	78	189.375	79.125	199.375	79.375	194.375	83.875	194.25	87.125	198.625	90	202.125	93.125	189	89.5	183.625	92.25	157.875	55.125	156	32.125	160.25
dsh-10	188.875	73.75	196.5	57.75	189.375	77.75	179.25	58.875	175.375	57.25	183.625	59.25	179	55.625	179.625	60.75	200.375	55.625	192.375	58.375	196.125	54.625	197.5	60.25	186	66	189.75	65.875	185	67.5	191.625	67.25	188.5	70.75	188.625	73	192.375	74.125	196.625	74.25	185.625	74.75	182	76	165.875	52	164.875	42.75	164.875
dsh-100	112.5	66.333	121.667	47.167	113.5	73.5	99.5	49.667	93.5	47.333	104.333	47.333	98.5	43.5	99.833	52.167	126.333	42.5	116.667	47	121	41.167	123.5	49	110	58.333	114.333	57.667	108.5	60.167	117.167	60	112.167	63.167	112.333	65.167	117.167	67.833	121.833	69.333	109.167	68.5	103.833	69.667	80	41.5	76.333	26.833	75.167
dsh-103	68.167	81.333	81.5	61.167	68.5	86.833	58	59.667	52.333	55.667	63.5	60	58.333	52.833	58.167	63.167	86.333	55.833	76	61.167	81.333	54.333	83.667	63.833	65.5	71.833	71	72.667	63.667	73.833	74	73.833	68.333	76.333	68	80.167	72.667	82.5	77	83.667	64	82.667	59.333	83.333	43.333	45.667	40.333	29.667	43
dsh-104	123.333	135.333	149	87	124	153.333	90.333	91.667	76	83.667	102.667	89.333	90	78	89.333	96.667	158	76	135.667	88	145.333	74.333	152.333	89.333	112.333	111.333	125	109.667	109.667	117	130.667	115.333	121.667	127.333	123.333	134	137.333	139.667	150.667	142	111.333	140.667	102.333	146.667	58.667	72.667	47	41	43.667
dsh-105	199	95	213.5	63.5	199.75	102.75	177	68.25	168.75	63	185.5	65.5	176	57	179	72.75	218.25	55	205	65.5	209.75	53.25	215.25	65.75	193.5	82.5	200.5	81.25	191.25	84.75	204.5	83.5	198.25	89	198.25	93	206	94.25	211	94.75	193.75	95.5	185.5	98	156	55.75	146.75	34.5	148
dsh-106	161.667	89.833	172.667	67.5	162.333	93.333	149.167	68	143.333	64.667	155.333	69.833	149.5	64.667	149.333	71.167	176.667	63.167	167.167	69.667	171	63	173.667	69.667	159.5	82.5	164.333	82.333	157.5	84	166.167	83.333	161.667	86.5	161.667	88.667	166	88.667	168.667	88.167	157.5	89.333	153	89.333	132	49	128.667	34.5	130.167
dsh-107	117	167.333	162.333	119	115	180.667	101.667	109.333	91	93.333	112	112.667	104	93	96.667	112.667	176.667	111.667	149	121.333	164	106.667	164	128.333	115.333	141	128.667	145.333	110.333	144	133.667	150.333	119	158	117.667	165	129	170.667	139	174.333	106.333	164.333	94	161.333	71	67.667	71	27	84.667
dsh-108	85	89.167	95	65.333	85.667	97.167	65.5	71.833	59	69.667	71.167	67.667	64.5	63.833	67.667	74.833	99.833	60	88	66.667	92	57.667	97.5	67.833	80.5	77.667	87.333	76.333	78.833	80.167	89.333	78.5	84.833	83	85	87.5	90	90.167	94.667	93.667	80.5	91.333	75	96	45.833	66.833	41.167	49.667	42.5
dsh-109	83.75	100.25	102.25	64.25	84	110	60.5	63.75	50.5	58.25	71	65.25	60.25	53	60.25	70	111.75	56.75	94	66.25	102	53.25	106.5	69	79.75	83.25	88.5	82.75	76.25	87	92.75	87	84	93.25	83.5	98.25	92.25	101.25	99	100.75	75.25	101.25	65.75	101.5	34	54.75	26.5	32	23.75
dsh-11	94.5	78.25	102.25	56.25	97	86.75	75.5	63.25	69.25	61	81	61	73	57.25	77.25	66.5	105.75	50	96.25	57.25	98.75	50	104.25	57.75	88	69.25	93.75	67.25	87.5	72	97.75	69.5	92.75	73	94	76.5	100.25	78.75	106	79	89.75	80.75	84	84.75	54.5	58.75	47.5	44.75	44
dsh-110	85.25	107	101.5	75	85.25	116.5	64	76	55	71.25	72.75	74.75	63.25	65.5	64.25	82	108.5	69	93.25	75.25	100	65	104.25	79.25	80.25	91	88.75	90.75	77.5	93.75	91.75	93.5	85	100	84.75	104.5	93.5	108.5	101	109.25	78.25	108.75	71.25	110	35.25	65	29.25	43	28
dsh-111	167.25	83.25	181.25	59.75	168	94.75	147.75	61.25	140.5	56.5	156	61	147.5	54.25	148	64.75	186.5	52.25	174.5	60.25	179	52	183.5	61.25	162.25	68.5	169.75	67.75	160.5	72.5	173.25	71.5	166.5	76.5	167.25	81.5	174.25	85.25	180	88	160.25	85.25	153.75	88	125.25	53	117.25	35	117.5
dsh-112	111.667	178.333	143.333	121.667	110	190.333	75	119.667	60.667	107.333	90.333	121	76.333	103.667	75	126	158	112	130	126.333	143.333	110	148	129	106.667	154	121	154.333	100.667	157	126.333	159.667	112	168.333	111.667	176	123.333	181.333	137.333	183	97.667	180	78.667	181.333	23.667	89	17.333	42.333	25.333
dsh-113	148	125.5	162.75	89	149.25	135.25	124.25	93.5	115	90	133.5	91.5	123.25	85.5	125	98.75	169.25	82.75	154.75	91.25	161.25	80.5	167	94	143.25	111.5	151.25	110.25	141.5	114.25	153.25	113.25	147.5	118.25	148	123.75	154.75	126	163.75	127	141.5	127	131.75	129.25	97.75	76.75	91	53	92.75
dsh-114	71.5	135	94.75	94.5	72.75	143	47	98	35.5	87	56.5	95	45.25	82	46.75	103.25	101.5	79.5	82.5	93.25	90.75	78	96.5	96	61.5	119	73.25	118	58.75	121.75	77.75	120	70.25	130	71.5	133.25	79.75	135.25	86	133	65.5	136.5	57.75	137	19.75	76.75	8.25	46.25	7.5
dsh-115	185	111.25	209	75.25	185.75	119.75	164.75	73.75	157.25	66.75	174	75.25	166.5	63.5	163.75	78.5	217	68.75	198.75	77.5	208.25	67	211.75	79.75	179.75	94.75	189	94.75	176.75	98	193.5	99.5	184.75	105.75	184.75	109.75	191	112.75	198	115	178.25	113	169	115	143.25	50.75	138	26.75	139
dsh-116	115.75	114	129.75	92	117	119.5	103.5	92	98	89.5	109.75	94.25	103.25	87.75	103.25	95.5	135.25	88	123.25	93.25	128.5	86.75	131	94.25	112.75	105.25	118.75	105.75	111.25	107.75	120.5	107.5	115.75	109.75	115.75	112.5	122.75	115	127.75	115.5	111.75	115	106.5	115.25	88.75	79	83.75	64.75	82.25
dsh-117	79	174	121.667	130.333	77.333	184.667	64.667	117.333	55	107	76.333	119.667	67.667	105.333	59	121.333	136	124.667	109	129.667	123.333	119.667	122.667	138.667	77.667	150.667	90.333	155	71.333	153.333	94.333	160.667	81	166	79.667	171.667	88	177.667	97.333	183.333	71	173.333	59	172	39.333	77	43	38.667	53.333
dsh-12	91.375	68.125	104.125	48	92	73	81.75	47.375	76.125	44.5	85.25	48.125	81.25	43.375	81.25	50.5	108.75	46.125	99.25	49.5	103.375	44	105.25	51.375	89.875	61.375	94.625	61.25	88.625	62.875	96	63.125	91.625	65.25	91.375	67.375	95.5	68.5	99.5	70.125	88.25	68.875	83.5	70.25	62.25	36.875	62	23.125	63.375
dsh-13	121.25	171	154	115.75	121.75	184.25	85.25	117.25	70.75	102.25	102.25	114.5	87	96.5	86.75	122.75	165.25	99	136.5	116.5	150.75	95	158	121	113	142.25	129.5	142.25	105	146.5	136.25	145.25	121	159.75	121.5	169.5	133.25	173.5	143.75	174.5	108.75	172.75	93.75	175.5	45.75	82.5	39	39.5	47.5
dsh-14	47.25	167.25	79.25	126.75	51.5	175.5	35.75	121.75	27.25	111.75	42.75	124	35.5	110.75	32.25	125.75	91	119.25	67.25	125.5	78.25	114	82	132.25	38	152	48.75	153.75	36.25	154	54	155.75	46.25	162	47.25	165.75	62	168	79.5	165	43.75	166.5	39.25	166.5	20	85	11.25	55.75	7.5
dsh-15	126.167	122.333	143.667	96	126.667	135.5	106.167	95.333	97.333	88.167	115	94.333	106.833	85.5	106	97.333	151.667	87.5	135.5	92.833	143.5	85.333	146.5	96.5	121.833	106.333	130	106	119.5	109.5	134	109.667	126.333	115.333	126.333	121	132.833	124	139.833	127.167	119.833	124.167	112.167	126.333	82.5	80.167	79	57.667	82.5
dsh-16	167.25	62.375	176.375	44.375	167.875	67	156.5	44.5	151.5	41.875	160.75	45	156	40.375	156.375	46.75	180.75	40.875	173	44.75	176.625	40.25	177.75	45.75	164.75	55.25	168.875	54.875	163.375	56.5	171.125	56.5	167	58.375	167.25	61.375	171.125	62.875	175.25	63.5	163	62.875	158.125	63.75	140.5	34.875	137.625	20.75	138.75
dsh-17	84.333	164	115	113.333	84.667	175	61	108	50.667	97.667	71.333	112.333	61.667	96	58.333	113	126.333	105.667	103.667	114.667	115	101.667	118.667	119.333	79.333	145.333	90	145.667	73.333	148.333	95	151.333	84	157.333	84.333	162.333	97.333	165.333	110.667	164.667	71	165	56.667	162.333	25.333	72	21	40.333	25.333
dsh-18	119.167	107.5	131	86.333	119	111.167	108.167	86.333	103.167	82.333	113.5	86	107.5	81.167	107.667	88.833	136.333	83	126.667	86.5	130.5	81.333	133.167	89.5	116.667	99.5	121.167	99.5	114.333	101.5	123	101.333	119.667	104.333	119	106.5	125.167	110.667	131.5	110.333	114.333	110	108.333	109.5	93	72	91.333	60.833	91.833
dsh-2	81.5	147.5	112	103.5	82.5	153	60.5	100	47	89	69	102.5	60	89	59.5	106	121.5	90	98.5	104.5	110	89	115	107	75	127.5	87	127	72	131	90.5	132.5	81.5	140.5	81.5	142.5	93	149.5	105	148	72	147.5	59.5	145	35	67.5	27.5	36.5	17
dsh-20	151.5	122	165	87.5	154.5	136.5	117.75	96.75	103.75	91.25	127.5	91.5	112.75	85	119.5	101	171.25	75	155.5	88.5	159.75	74.5	171	90	143.5	105	154.5	103.5	140	110.25	161	106.25	150.75	117	151.25	119.5	160.25	125.75	168.75	128.75	144.75	126.25	134.75	132	74	86	65	56.5	67.5
dsh-21	82.333	149.333	119	109.333	80	157.333	66.333	96.667	58.667	87.667	78.333	97.667	69.667	83.333	63.333	100.667	130.667	99	108.667	104	121	94	121.333	113.667	78	127	90.667	129.667	74.333	130	94	134.667	83.667	140.333	82.667	147.333	92.333	152.667	100.333	154	72	147.333	60.333	146	46	60.667	45.667	34.333	51
dsh-22	78.5	92	91.375	72.125	78.5	97.25	68.375	70.75	62	67.5	73	71.875	68.125	65.875	67.625	73.5	96.875	68.125	86.125	72.125	91.125	66.125	93.25	73.375	76.75	84.5	81.25	84.625	74.625	85.875	83.75	86.5	78.5	88.75	78.5	91.125	83.375	93	87.125	93.625	74.375	92.875	70	94.25	53.75	57.875	52.75	42.375	53.625
dsh-23	140.833	103.333	151.833	83.167	141.667	109.083	126.167	83.667	120.833	80.333	131.5	82.5	126	77.833	126.667	86.667	157	79.167	146.833	83.333	151.167	77.333	153.167	86.167	136.167	95	142	95.667	135.167	96.333	142.5	96.833	140	99.917	140.75	102.75	144.667	104.583	148.5	106.667	138.25	104.833	133.5	106.75	112.833	69.5	112.5	56.667	113.167
dsh-24	197.667	93.5	212.5	71.167	197.667	100.5	184.667	71.333	177.667	68	190.667	72	184	66.833	184.167	74.667	217.833	66	206	71.833	211	64.667	214.667	74.333	193.5	81	200.5	81.333	191.5	83.5	203.5	83.667	197.167	88.333	197.667	92.5	208.667	95.167	215.167	91.333	190.167	95	181.333	92	167.333	62.833	163.333	48.667	163.5
dsh-25	119.333	129.667	137.333	100.333	120.5	136	108.5	100.5	102	95.833	113.5	100.333	107.667	94.167	107.5	103.167	142.667	94	129.167	101.5	135.5	93.833	138.833	103.5	114.167	118.667	120.833	118	112.167	120.167	125	119.5	118.667	124.833	119.333	128.5	130.5	131.167	141.333	127.333	115.833	131	111.167	132.167	95.667	74.5	90.333	59.667	86.5
dsh-26	65	148.5	111.75	110.75	62.75	167.75	52.25	97	40.5	85	62.25	99.75	53.25	86	47.75	100	125.5	104	95	107.25	111.75	98.25	113.75	115.5	62	121.75	76.75	126.75	58.25	127	80.25	132.75	66.25	139.25	65.5	146	77.5	152.5	92.75	156.25	55.75	148.5	40.75	149.75	25.75	71	22.75	36	29.5
dsh-27	239	109.25	255.25	84.5	239	112	226	82.25	218.75	75.5	232	82.5	226	75.75	225.25	85	261.75	78.5	248.5	83.75	255.75	77.75	257.5	86.75	236.5	101.5	242.667	102.167	234	102.833	244.5	102.5	239.167	107.167	239.167	108	244.833	108.667	250.5	106.833	232.167	108.167	226.5	106.833	207	59	205.667	46.5	205.167
dsh-28	129.75	130.75	149.25	90.75	129.5	138	107.25	92.5	98	87.25	116.25	91.25	106.5	84.25	107	96.25	156.75	84.25	140	92.75	148.5	83.75	152	95.25	123.75	120.25	136	119.75	121.25	122	138	121.75	129.25	127.25	129.5	129	136.25	131.5	141.5	133	124.25	132.75	116.25	134.25	80	61.25	76.5	38.75	78.5
dsh-29	64.875	70.25	77.625	53.5	64.625	73.625	56.625	51.75	52.375	48.375	61.75	53.25	57.125	46.875	56.125	54.375	82.875	50.5	73.25	54.375	77.875	48.5	79	55.75	62.75	62.625	67	63	61.25	64.375	69.375	64.75	64.875	67.5	64.875	69.375	69	70.75	73.125	71.875	62	70.5	58.75	70.5	46.375	36	46.25	25.375	47.625
dsh-3	80.25	131	104	92	80.5	143.25	57.5	92.5	48.25	85	67.75	94.5	57	81.25	58	98.25	112.5	82	94	94.5	102	81.25	107.75	96.5	75.5	112.5	86.25	112.25	71.25	116.25	90.75	115.5	81	124.75	80.75	129.75	89.25	133	97.75	137	73.75	132.75	62	134.5	26.25	71.75	23	40.5	26
dsh-30	112.75	86	129	65.5	111.75	94.25	99.5	60.5	92.25	55.75	106	63	101	52.75	98.75	65	134.75	60.75	122.5	66.25	128.25	57.5	131.5	69.75	111	73.25	118.5	74.5	106.5	75.5	119.5	78.5	113.5	82.75	113	85	120.25	89.5	127	93.5	106.5	87	97	88.25	75.25	38.75	79.25	17	91
dsh-31	149.5	113	166.75	83	149.75	122.75	130.5	82.5	123.25	77.5	138.75	81.5	129.75	72.25	131.5	87	174.75	75.75	158.75	84.25	165.75	72.75	169.25	86.25	144.5	96.75	153.25	97	142	100.25	157.75	101	149.25	106	149.25	111.5	158.5	114	165.25	113	143	115.25	134	115.5	109.75	65.5	103.5	44.25	104.75
dsh-32	108.333	188.333	140.333	133.667	107.333	199.667	78.667	133.667	65.333	121	90.667	135.667	80	120	78.333	138.333	153.667	122.667	126.667	135.667	139.667	119.667	143.333	137.667	101.667	168	115.667	168.333	96.667	171.667	122	173.333	108.667	182	108.667	186.333	119.333	190.333	129	190	98	188.667	86.333	187.333	44.333	98.667	40	55	45
dsh-33	129.75	144.25	166.5	103	126.75	158.5	113.75	92.25	102.75	82.25	123.25	95.75	115.75	81.5	109	98.5	179.75	96.25	154.5	103.5	167.25	91.75	168.25	110.75	126.25	123.25	138.25	126.25	120.75	126.25	144	131.25	130.75	138.5	130.25	142.75	139	148	148.75	151.5	119.5	144	106.5	140.75	89.5	61.5	85.75	29.25	94.5
dsh-34	126	135.75	157.25	90	127.25	142	106.5	87.75	96.75	79.25	115.75	89	107	74.25	105.75	94.25	166.25	80.25	143	92.25	155	76.5	159.25	95	119	117.5	130	117.25	116.75	120	136.25	120.25	125.5	128.75	125.5	133.75	135	135.25	143.5	135.75	119.25	135.75	111.75	133.75	84.5	65.75	77.25	31.75	73
dsh-35	216	113.5	226.5	81.25	216	116.25	193	86.25	186.75	81.5	202.75	87.25	194	78.75	194.5	90.75	232.25	73.5	219.5	85.25	224.5	75	229.75	83.5	211.25	102.75	218.75	101.75	208.5	105.5	222	104.25	216	109.75	216	111.75	220.75	112	223.75	110.5	211	113.5	204.5	113.75	167.25	67.75	163.75	52.25	162.75
dsh-36	110.333	148.667	136.667	110.333	108.333	156.333	93	104.667	83	95.333	103.667	105.667	94.333	93.667	92	110.333	145.333	102.333	126.667	108	136	98	139.333	114.333	105.333	131.333	118.667	132	101.333	135.333	122.333	136.333	111	142	110.333	146	119	147.667	125.333	149.333	101.667	147	91.333	146	64	72.333	61.667	41.333	69.667
dsh-38	93.667	142.667	121.667	110.333	91	155.333	76.333	103.333	66.667	96.333	84.333	107	76.667	95	75.333	106.667	128	102.333	109.333	109.667	119.333	100	122.333	112	93.667	126	100.667	126.333	89	128.333	104.333	131	95	135.667	94.667	140.667	102.667	144.333	109.333	143.667	84	142.333	72.667	140.333	42.333	82.333	40.667	55.333	47.333
dsh-39	75.667	129.667	94.667	93.333	75.333	137.667	54.333	95.333	44.333	88.333	63.333	96.333	54.333	86.667	53.667	100	102	84.667	83.667	95.667	92.667	83	97.333	97.333	71.333	116.667	83.667	116	68.333	119.333	85.667	118	75.667	124	75.333	127.333	87.667	130.667	98	128.667	65.333	129.667	53	127.333	20	74.333	18.333	48.333	23.667
dsh-4	59.833	74.5	75.333	54.667	59.167	80.5	50	49.833	44.833	45.667	55.833	52.333	50.667	44.333	49.833	54.5	81.167	50.5	69.833	55	76	48	76.333	58.5	57.833	64.333	64.333	64.667	56	66	66	66.833	60.5	71.167	59.833	74.167	64.333	76.333	69	79.167	56.5	75.5	51	76	34.333	32.833	35.333	16.333	38.833
dsh-40	58.5	101.25	78.25	71	58	110.25	42.25	70	34.5	64.25	50.25	72.5	42.25	62.5	41.75	73.25	84	64.75	69.25	72.5	77.5	62.75	80.25	73	56.25	85.75	64.25	86.25	53	88.25	67	89.5	59	94.5	58.5	99.25	69	102.25	79.25	99.75	48.5	102.25	38.5	99	16.5	53.75	13	31.25	17.75
dsh-42	179.167	71.167	187.5	51	181.5	78.25	163.75	55.25	157.5	52.25	168.75	52.25	162.5	48.25	164.75	57.75	191.75	45.75	182	50.75	186.25	44.5	190	53	175	60.833	180.667	59.833	173.333	63.667	183	62.333	178.667	66.667	179	70	185.167	73	188.833	74.5	175.667	73.5	171.5	76.833	145.167	48.167	140.167	34.833	139.5
dsh-43	91.167	101.667	103.333	84.5	90.833	107.833	80.5	83.667	75.833	79.667	85.333	82.833	80.5	76.667	80.667	87	107.167	80	97.833	84	102.5	78	104.667	86.333	88.5	92.667	93.167	92.333	86.5	94.5	95.5	95	91.167	98	91.333	100.333	96.667	102.833	99.833	104.167	86.667	102.5	82.5	104.667	68.167	68.333	65.5	57.5	65.833
dsh-44	110.333	119	135	80.667	109	130	87.333	81.333	77.333	77.333	96.667	81.333	86.667	74.333	87.667	86.333	144	74	123.333	81.667	134	73.667	136.667	84.333	106	104	116.667	104.333	103	108	120	107.667	110.667	113.667	110.667	117	117.667	120.667	124.333	125.333	104	120	94.667	123	57	59.333	53	33.667	52.333
dsh-45	86.167	81.167	98.667	61.333	85.333	88.667	74.333	60.667	67.5	57.167	80	61.167	73.833	54.333	73.5	63.167	103.333	57.333	93.333	63.333	98.167	55.833	99.667	64.5	83.667	72	89	72.167	81.167	74	90.5	74.333	85.833	77.167	85.833	80	90.833	82.5	94.833	84.333	82.167	82.5	77.833	85	59.333	53.333	56.167	38.5	56.667
dsh-46	64.167	147.5	68.833	121.667	65.667	152.5	41.667	129.667	33.833	127.333	48.833	128	40.333	122.667	43.667	132.5	72.833	114.5	63.167	123.333	66.5	115.167	71.833	123.167	58	138.833	63.667	137.833	56.5	141.5	67.167	139.333	62.667	143.667	63.5	146.5	70.333	147.333	74.667	145.5	60	150.833	54.167	154.333	18.667	120.167	11.333	106.167	6.833
dsh-47	81.667	203	123	145	82.667	216	54.333	141.333	40	128	67.667	143.667	54	126.667	52.333	149	137	136	107.333	147	123.333	133	125.667	154.333	74.333	177.667	89	178.333	71	180	95	183	81.333	192.667	81.333	200	95.667	204.333	110.333	206.667	70.333	202.667	57.333	203	21.667	98	14.667	59.333	18.667
dsh-48	96	112.25	110.5	88.25	97.25	118.25	81.75	88.5	75	82.75	87.75	89.5	81.75	81.75	81	91.5	114.75	81.25	104	88	108.5	81.5	111.75	91	91.75	103.25	98.5	103.5	90.25	105.25	101	105.25	95.75	108.75	96	110.75	101	112.5	105.5	113	91.5	112.5	87	114.25	64.75	73.5	61.25	56.5	61.75
dsh-49	167.25	83.5	181.25	60	167	95.75	147.75	61.75	140.5	57.5	154.75	61.25	147.25	54.5	148	64.5	186.5	52.5	174.25	60.5	179.25	51.75	183.25	61.5	162.25	69.5	170	69.25	159.75	73	172.75	72.5	166.5	77.5	167	81.75	173.75	85	177.5	87.25	161.25	84.5	155.75	89.5	124.75	56.75	117.5	35	117.75
dsh-5	101.667	125.333	134	100	98.667	136	93.667	84.333	86.667	74	102.333	88.667	98	76	90.333	88.333	143.333	93	123.667	98.333	134.667	91.667	136.667	104.667	102.667	111.667	110.333	114.333	97.667	113.333	114.667	118.667	103.667	120.667	102.333	124.667	107.667	128.333	113.333	132.333	94.333	124.667	85.667	124.667	73.667	52.333	75.333	28.333	82.333
dsh-50	180.667	72.667	192	51.333	181.667	80.5	168	52.167	162	48.833	173.333	51.833	167.333	46.5	167.667	55.333	197.333	47.667	186.833	52.167	191.667	46.5	193.333	54	176.833	64.833	183	64.5	175.167	66.5	184.333	66.333	179.833	69.5	180.5	71	185.167	72.833	189.667	74.5	176.667	73.5	171.5	75.333	153.5	37	151	25	151
dsh-51	172.875	61.875	189.875	43.375	173.75	70.875	162.875	44.25	158.625	40.5	169.125	41.875	163.5	37.625	162.875	47.125	196.25	39.125	183.5	43.625	190	36.125	191.5	46.75	169.625	50.625	175.375	51	167.875	52.625	177	52.875	172.5	57.25	172.75	61.25	178.5	64.5	184.375	68	169.25	64.25	164.25	67.875	149.75	39.625	147.875	22.75	147
dsh-52	90.167	95.5	105.5	75.833	91.5	101.833	81.167	75.333	77.167	71.833	85.333	74.5	81	69.667	80.167	77.167	111.333	72.167	99.667	75.667	104	70.333	106.667	79	86.167	88.833	92.5	89.5	84.167	90.333	93.167	90.167	89.667	93.333	89.833	94.5	94.833	96.833	99.667	98.833	86.833	96.833	82.833	97.833	70.333	61	67	49.167	64.667
dsh-53	70	70.667	88.333	51.333	70.5	76.833	63	47.667	59.167	42.667	68.833	50	65.833	42.833	63	50.833	94	46.833	82.333	51.833	87.333	45.5	89.833	54.667	69	62.167	73.667	63	66.833	63.667	76.667	65	70.667	67.5	70.167	69.333	75.167	72.167	80.667	74.667	67.167	71.167	62	71.667	52	32.333	52.333	14.5	54.167
dsh-54	106.333	136.333	126.333	95	103.333	150.667	80	90.667	69	85.333	92.333	92.667	81.667	83.333	81	95	136	89	119.333	95.333	126.333	87	128.667	97	108	117.333	118.667	118.333	103.333	121.333	120.333	122.333	109.333	127.667	107.667	134	114.333	138.333	122.667	142.333	99.333	138.333	85	141.667	33.333	60.333	35.667	33.667	44.667
dsh-55	79.333	149.333	114.667	100.667	83.667	167.333	56.333	100.333	48.667	93	68.333	99.667	55.667	87	56.667	105.667	125.333	91.333	101.667	100.333	112	88	117	106	71.667	128	84	128.333	68.667	132.333	92.667	132.667	79.667	142.667	79.667	146.667	94.333	154.333	109	156.667	73	153.667	60.333	157.333	36	82.333	28.667	46.333	27.333
dsh-56	79.25	113.25	107	86.75	77	117.5	69.25	76.75	62.75	69.25	77	78.5	71.25	67.5	67.25	80	114	81.5	98.5	85.5	105.75	78.5	107.5	91.25	76.5	100.75	87	103.75	73.75	102	87.25	105.25	80	109.25	80.5	112.5	85	114.75	92	116.75	75.25	113.75	66.5	111.75	56.75	51.5	59	22.75	64.25
dsh-57	38.333	79.167	58.833	64.667	36.333	83.667	35.833	56	31.5	51.167	40.333	58.5	38.167	50.833	33.667	59	63.667	63.5	52.333	65.5	59.833	60	59.333	69.167	38.833	70	44.167	72.833	37.167	71.833	45.667	75	39.5	76	38.833	78	43.167	81.167	46.667	83.667	34.333	78.833	28.5	78.167	26.167	41.5	30.167	26.333	35
dsh-58	172.5	79	186.333	58.167	172.5	86.667	159.333	58.333	153.5	55.167	165.333	59.5	160.167	53.333	159.333	60.667	191.167	53.167	179.667	59.5	185.667	52.167	188.167	60.833	169.5	69.5	175.333	69.5	168.5	71.333	176.667	71.667	172.5	74	172.667	77.5	176.5	79.333	180	80	168	80.167	164	81.833	143.5	47.333	142.667	34.5	144.333
dsh-59	55.25	57.625	67.25	40.625	55.5	63.5	46.625	39	42.125	34.75	52.125	39.875	47.25	34.375	46.625	41.75	71.75	36.25	62.375	40.75	67	35.5	69.75	42.75	53.25	50.625	57.625	50.875	51.875	51.75	59.25	52.25	55	55.5	55.25	56.75	60.125	59.125	64.25	59.5	52.25	58.75	47.625	58.375	33.625	26.25	31.125	14.375	32
dsh-6	96.667	130.667	121.333	87.667	101.667	142	73.333	90.667	59.333	79.667	81.333	87.333	70.333	74.333	71.333	94.667	129.667	75.333	108	86.333	117.667	72.333	125	91.667	86.667	111.333	100.333	110.667	84	116	104	114.667	95.333	123.667	96	128.333	106	132	115.667	133.667	89.667	133	83	136	40.667	65	30.333	41	24.667
dsh-60	132	154	155.333	104	133.667	172.333	94.667	105.667	80	95.333	108	103	94.333	90	94.667	109.333	167.333	93	141	105	153.667	89	160	108	125	129.333	138.333	127.667	122.333	133	141.667	132	131.667	142.667	132.333	152	146	157.667	159	162	120.667	158	103.667	163	46.333	74.333	41.333	39.667	46.333
dsh-61	79	134.25	101.25	97.25	80.75	144.5	59	99	49.25	92.25	68.25	98	59.25	86.75	59.25	104	110.5	90	91.75	99.75	101	86.25	105.5	102.5	73.5	119.25	83	119.5	71.5	122.5	88	122.25	79	128.5	79	133	87.5	136.25	95	139.5	73.5	136.25	65.75	139.75	33	80.75	27	50.75	27.5
dsh-62	81.5	108.5	104	81.75	81.75	115	71.25	79.75	66	73.5	78	80	72.25	71	71.25	83	111.25	75	96.5	81.75	103.5	73.75	106	86.5	77	96	84.75	97.25	75	98	86.5	99.25	81.25	102	81.25	105.75	87.25	109.25	93	111.5	76.25	108	70.5	109.25	62	61.75	60.25	39.5	61
dsh-63	87.667	172	116.667	120	87	185.667	55.667	120.667	42	114	68.667	120	55.667	107	55.333	128.667	129.667	108.667	104.667	121.333	115	106	121	127	78.667	149.333	92.667	149.667	75.667	152.667	98.667	154.333	87.333	163	87.667	169.667	97.333	172.333	106	173.667	79.333	174	68	176.333	23	89	16	54.667	13
dsh-64	180.5	102.75	192.5	75.25	181.25	108.75	161	79.5	152.5	77.25	167.25	77.25	158.5	71.75	161.5	83.5	197.75	67.75	186	76.25	190.5	68	195.75	79	174.25	92	183.25	90.5	172.75	93.5	185.25	93.25	180.5	98.75	180.25	101.25	187.5	104.5	194.25	106.75	176.25	106	170.25	110	139.75	64.25	134.75	48.25	133
dsh-65	77.75	131.75	98.75	102	79.75	141.25	64	103.5	56	98.75	72.5	104	64	96.25	63.75	108.5	107.75	98	89.75	104.25	98	95	101	106.5	74	118	81.25	118	71.25	121.25	86	121.25	77	125	78.5	130	88	135.25	98.75	134.75	72.75	134.5	67.25	137.5	48.75	87	44.25	67.5	43
dsh-66	136	129.333	166.333	97.667	134.333	136.333	125.333	87.667	116.333	81	133.667	90.667	126	80.667	122.667	93.333	172	93.667	156.667	97	164.333	89.667	167.667	101	134.333	114	142	116.333	130	115.667	146	120	136.667	124	136.333	127	142.333	133.667	148	135.667	127.333	129	118.333	128.333	105	63.333	105.333	39	106.667
dsh-67	86.5	110.25	98.75	75	87	116.75	61	78.25	50.75	72.25	70.25	77.25	60.75	68.75	61.75	81.75	104.75	67.5	91.5	76.25	98	67.25	102.25	77	83.75	97.75	92.25	97	82.25	100.25	93.75	99	87.25	104.25	86.75	108.75	92.25	110.25	97.25	111	79	111.25	71	112.75	23.25	61.25	16	36.5	19.75
dsh-68	178.333	109.167	189.5	88.833	179.333	114	167.833	88.833	162.667	85.833	172.167	90	167.5	84.333	167.5	91.167	193.167	85.333	184.667	89.5	189.167	84.667	190.833	92.333	176.5	101.833	181	101.833	174.5	103.833	182.5	104	178	105.333	178	107.833	181.833	109.667	185	111.167	176	109.5	171.833	110.667	153	76.833	152.5	64.833	154.167
dsh-69	74	141.5	101.75	94.25	75.25	145.75	48.5	94.25	38.75	85	59.75	97	48.75	81	47.25	100.5	114	85.25	90.5	97.25	100	82	105.5	101	65.75	125.75	79	125.75	63.5	129	83.25	130	73.75	136.75	74	139.75	82	143.75	90.75	143	66	142.5	56.25	140.25	25	59	17.75	34	12.25
dsh-7	65.167	38.667	77	28.333	64.833	43.5	59.167	27	56	23.167	63	26.333	59.833	21.333	58.667	28.667	80.833	25.667	72.667	26.833	76.667	23	77.333	30.167	63.5	30.333	67.667	30.667	62	32.5	69.833	33.5	65.333	34.333	65.167	37.667	69.833	40	74.833	42.5	61.5	39.667	57.667	41.333	49.5	20.667	48	10.833	49.333
dsh-70	143.167	89	160.833	69.833	145.333	92.667	137.333	65.167	132.333	60.833	141.167	67.333	137.833	61.167	135.667	67.333	167.167	67.167	155	70	160.667	66	161.5	72.5	139.5	81.167	145	82.333	138.333	82.667	147	84.167	143.167	86.167	142.833	88	147.5	90.667	152	91.5	140.167	88.667	136.833	86.667	130	44.167	128.5	31.833	128.333
dsh-71	129.75	61.5	143.125	43.5	130.875	69.375	118	44.625	112	41.375	122.625	43.625	117.75	38.25	117.625	47.25	147.25	39.375	136.5	44.375	141.5	37.375	144.375	46.375	126	52.625	131.75	52.5	124.25	55	134.125	54.375	129.5	57.625	129.75	60.5	135	63.125	141.125	65	125.75	63.375	119.75	66.125	106.5	39.25	101.625	28.125	99.5
dsh-72	81.167	90.5	94	68.5	81.167	96.333	68.667	69	63.167	64.333	74	69.833	69.167	62.833	69.167	72	98.5	63.667	88.167	69.833	92.833	63.167	95.5	71.667	78	82.333	83.667	82.5	75.833	84.5	85.667	84.5	80.833	87.333	80.833	89.333	85.333	91	88.833	91.5	76	90.667	69.667	91.5	53.667	54	50	37.833	51.5
dsh-73	195.375	51.375	203.25	36	196.125	55.25	186.5	36	182.875	34.625	190.75	35.875	186.375	32.125	187	38.625	206.875	33.25	200	37	202.5	33	204.25	38.125	192.75	44.375	197.5	44.25	191.625	45.875	198.75	46.125	195	48.625	195.125	50.625	199.75	51.25	203.625	51.625	193	52	189.5	52	174.5	28.125	172	17.125	170.75
dsh-74	160.25	103.5	172	79	155.75	112.75	138.5	77.75	131.5	72	146.5	75.25	138.5	67.5	140	80.75	177.75	70.75	165.75	76.25	171.5	68.75	174.5	80.5	159.75	91	166	91.25	157	93	168	94.5	161	97.75	160.5	101.75	165.5	104.5	168.75	108.75	151.5	105.5	141.5	105.25	106	62	106	41.75	111
dsh-75	159	104.75	126.5	66	168	109.25	108.25	111.5	96.5	118	114.75	104.25	100.5	105.75	112.25	113	123.25	52.75	128.5	74.75	117.5	63	131.5	64.5	140	102.75	144.75	91	141.5	108	150.25	91.5	152	101.5	157.25	104.5	161.75	98	163.25	90	155.5	112.25	151.25	120.75	76	129.5	42	128	12
dsh-78	57.5	101.667	74.5	76.667	58.667	109	44	76.833	37.833	70.333	51.167	76.833	44	68.5	44.167	80.167	81.667	70.833	68	76.833	74.167	68.667	76.833	79.167	53.667	91.167	59.833	91.5	51.167	93.167	63	93	57.5	97.167	57.333	100.167	62.833	102.667	68.167	105.333	53.333	102.833	48.333	103.5	26.5	55	21.167	36.5	22.5
dsh-79	81.833	73	98.333	55.167	80.333	83.167	70.167	53	64	48.167	76.5	52.333	70.833	46.333	69.667	55	106.167	52.833	92.333	54.167	98.833	48.5	100.667	58.333	78.667	58.667	85	59.167	75.667	61	88.833	62.667	82	66	82	71.5	86.5	76.167	91.167	80	76.833	75.167	70.333	79.5	54.667	45.5	53.833	25.333	57.333
dsh-8	66.5	94.75	82.75	68.5	66.5	102.25	49	69.25	41.25	61.75	56.25	69.75	49	60	49.5	73.25	89.75	60.5	74.5	69	81	59.5	84	72	64.25	84.5	69.75	84.25	61.75	86.75	73	86.5	66	90.5	66.75	93	75.75	96.25	83.75	93	59	95.25	52.25	96	24.5	47.75	20.5	32	24.25
dsh-80	130.875	68.625	150.25	54.125	128.25	73.625	126.375	45.5	122.5	40.5	131.625	47.5	128.375	40.5	125.125	47.5	157	52.125	144.75	52.625	151.75	49	150.625	56.375	131.5	59.625	136.625	61.25	129.125	60.375	138.5	64.125	132.25	65.25	131.5	67.75	134.25	70.375	137.75	72.625	126.75	68.25	121.75	66.25	117.125	29.25	119.125	15.75	124.25
dsh-81	154.75	128.75	176	91.75	156.75	139.5	134	95.75	125.25	90.75	142.5	97.75	134	89.5	134.5	99.5	184.75	86.75	165.25	94.25	174.75	85.75	177.5	94.75	147.25	113.75	155.75	112.75	144.75	117	160	114.75	153.5	122.5	154	127	166	129.5	174.5	128.75	150	130.5	142.75	133	114	77	106	51.25	103.75
dsh-82	104.5	86	120.333	58.333	103.333	94.833	85	58.167	79	53	93.167	56.667	86.333	49.5	86	62.333	126.5	53.167	114	59.5	119.5	50.833	123	61	100.5	72.333	109.333	72.5	97.667	75	112	75.333	104.833	80.333	104.5	84.833	110.167	88.5	116.167	90.833	97.167	89.5	88	90.667	58.333	47.5	53.833	25.833	58.167
dsh-83	132	130.5	153.75	85.75	133.5	144.25	101	90.75	90.5	84.25	113	91.5	100.25	80.25	102	94	162.5	77.75	142.75	88.25	151.25	77.75	156.25	90.25	124.75	113	136.25	111.5	121.5	117.25	141.25	115.5	131.5	122.75	132	128.75	142.5	130.75	151.25	129.75	125.75	134.5	113.75	136.25	67.75	67.5	61	38.5	59.5
dsh-84	173.25	143	196.5	99	174.5	155	148.25	103	138.5	95.75	159	101	147.75	91	149.5	108.75	206.5	91.25	186.5	100	195.25	88.25	200.25	105	166	124.5	176	124.75	162.75	127.75	181	126.5	172.25	135.25	173	141	180.75	144	187.75	146.5	167.75	144.5	159.75	148	115.5	79	108.5	51	110.5
dsh-86	90	129.75	111.25	86.75	92.25	141.5	62.25	92.5	48.25	86	71.75	87.75	59.25	78.25	62.25	98	120.75	76.25	100	85.75	108.75	72	115.75	90	81	110.75	93	109.75	79.25	116.5	99.75	114.25	89.25	122.5	90	128.25	100	129.5	111	130.25	83.75	132.75	76.25	137.25	30.5	70.5	18.5	47.75	13
dsh-87	111.5	130	137.25	89.5	112.5	141.5	88.5	88.75	77.75	79.5	99.5	84	86.5	72.75	89	93.75	146.5	75.75	124.5	85.25	134	71.25	139.25	92.5	105	111.25	117.25	111	102.25	115.75	121.75	115.5	111.25	124	111.25	128.25	120.75	132	129.25	133	105.75	132.5	97.75	133.5	58.25	62	50	33.25	50
dsh-88	172	70.5	187.167	46	174	79	154.833	50.167	148.167	47.167	160.667	49.833	153.5	43.833	154.833	53.667	191.667	39.667	179.333	47.833	185.833	39.833	189.833	48.167	167.5	59.333	173.833	58.667	165.667	62	176.833	61	171.333	65.5	171.667	69.167	177.333	72.833	181.667	75	167.5	73.667	161.333	76.667	139.333	40.333	134.667	25.333	134.333
dsh-89	159.25	139.25	184.25	98.25	162	148.25	135	98.5	127	89.75	146.5	93.25	136	84	136.75	102.75	195.25	89.75	174.5	97	183	85	187.5	103.25	151	125.5	162	124.5	148.5	128.25	165.75	127.25	157.75	134	158.5	137.25	170.75	139.25	181.25	137.75	151.75	139.75	144.75	140	110	59.5	107.5	37.75	105.75
dsh-9	101.75	78	118.75	55.25	103.25	84.75	92	54.75	84.25	47.75	96.75	53.25	91	45.75	89.75	56.75	125.5	49.25	112.25	54	118.5	47.75	120.5	58	97.5	66.75	104.5	66.75	95.75	69	109	69.5	101.5	73	101.5	76.25	106.25	79	110.75	81.25	98	79.5	93	81.75	79.75	40.25	76.25	22.5	75.5
dsh-90	80.5	96.5	96.5	76.667	79	103.333	70.5	72.667	65.167	66.5	75.833	72	71.5	65.667	70.167	74.167	102.167	72	90.333	75.167	96.833	70.167	97.833	79.5	79	87.5	85.333	88.333	76.333	89.5	86.5	90.5	81	92.833	80.5	95.333	86.167	98	90.833	97.833	76.333	96.833	70.833	95.833	53.5	54	53	37	57
dsh-91	99.25	126.5	122.25	83.25	102.75	135.25	74.75	85.75	64.5	79	84.25	84.25	73.75	74	73.25	90	130.5	72.25	111.25	85	120	70.75	126	86.75	90.5	109.5	100	109.25	88.25	112.75	105.75	112.25	97.75	119	98.75	124.75	109.75	127.25	119	125.75	93.25	128.75	86.5	128.75	48.5	56.5	39.5	33.5	34.75
dsh-92	103.75	156.75	123.5	109	104.25	167.75	70.75	119.75	57.5	112	79.75	113	67	104.75	72	123.5	129.75	97	112	108.5	118.25	96	127	112.5	95.75	138.75	107.5	136.5	91.25	143.25	112.5	140.5	103.5	149	104	154.5	113.5	160	124.5	158	90.5	161.5	76	162.5	34.25	93.5	22.75	67	17.75
dsh-93	64.75	120	82.75	91	65	127.25	52.25	89	44.75	81.5	59.25	91	52.5	80.75	51	91.25	88.75	85	75.75	94.25	82	84.25	85.5	94.5	63	110.25	70	111.25	60.25	112.25	72.25	113	65.5	115.75	65.25	118.25	70.5	120.25	76	121.25	57.5	119.75	51.75	118	27	66.5	25.25	48.5	27.75
dsh-94	102.75	114.75	121.5	82	102.75	122.25	86.25	82	78.5	77.5	93	81.5	85.25	72.75	86.75	88	127.75	75.5	113.75	83.5	120.25	73.5	124.5	87.25	100.25	99.5	108	99.75	97	102.75	111.25	103.5	102.75	107.25	103.25	113	110.25	115	118.25	117.25	96.5	116.25	88.25	116.5	61.5	62.75	60	39.75	65.25
dsh-95	67.25	95.5	83	68.25	66.25	101.75	48.25	69.5	40.25	63	56.75	68.75	48.25	59.25	48	73.25	88.5	59.5	74.75	69.75	81.25	59.25	85.5	71	63.75	84.75	70.75	84	62	87	72.25	86.75	66.75	89.75	67	93.5	75.25	95.75	81.75	94.75	59.75	96	51	95.5	23.75	48.25	20.75	31.75	24.25
dsh-96	111.333	138.667	148	98.333	112.333	150	91.333	91	80.333	81.667	101	93	93.333	79.333	89	94	159.333	90	135.333	97.333	147	86.333	149.333	100.667	107.667	115	119.667	116.333	103.667	119.667	123.333	122	111.667	126.333	111.667	135.333	119.667	140.667	131	145.667	103.333	140.667	94	141.333	64	68.333	56.333	35.333	59.333
dsh-97	96	102.25	114.25	68.5	98	111	76	71	67.5	64.75	83	70.5	75	62.25	76.25	74	119.75	61	105.25	69.25	111	60.25	116.25	69.5	91.25	88.75	100.5	88.75	89.5	91.75	103	91.75	96	97.25	96	100.5	103.75	102.25	110.5	102	89.75	102.75	82.25	104.5	48.5	59.75	42.75	36.5	40.75
dsh-98	101.833	78.667	99.5	54.833	103	85.167	74.833	68.167	67	66.667	81.333	63.333	72.5	62.167	78	68.833	101.667	47.333	95.167	57.167	96.167	49.333	102.833	56	95.5	72	100.667	68.667	94.667	74.333	102.667	69.167	100.333	73.833	101.167	77.333	106	77.167	108.667	74	98.167	81.333	93.5	85.667	48.5	66	38.667	53.167	32.5
Egyptian_Mau_10	196.5	284	242.5	210.5	197.5	295	165	205.5	144	187	178.5	207	162	181	160.5	213.5	259.5	195.5	226	210.5	243.5	185	251	218	184.5	254.5	207	255.5	179	260.5	214.5	262.5	196	271.5	196.5	280.5	210.5	285	221	288	183.5	283	167.5	281	100	164.5	96	109.5	96
Egyptian_Mau_102	410	136.667	424.333	116.333	410	146.833	395.667	113.167	388.833	108.333	403.5	113.333	396.167	105	396.167	116.167	430.5	111.667	418	115.167	424.167	107.333	426.5	119.167	408	123.5	414.5	123.167	405.167	125.833	417.333	127.333	410.833	131.167	410.167	135.333	415.167	138.833	419.5	141.833	406	137.667	400	140.667	371.667	104.333	369.167	81.167	378.167
Egyptian_Mau_103	84.5	166.25	107.5	133.5	89	173.5	77.5	132	71.5	124.5	82.75	131.5	76.75	124.25	75.5	134.5	113.75	127.75	98.75	134.5	104.5	125	108.75	137	76.25	152.25	86	152	74.25	154	88.5	154.25	83.25	161	83.75	164.75	97.5	167	110.5	164.75	82	167	79.25	166.75	77	102.5	70.5	85.75	62.5
Egyptian_Mau_105	286	141.25	303	95.25	289.75	153.25	248.75	108	233	103	259.5	102.5	245	94	249	112.75	311.25	81.75	290	96.75	298.25	83.25	306.25	96.5	276.5	123	287	119.25	272.5	127.5	292.5	123.5	285	133.75	285.5	139.5	293.25	140.75	303	141	278	145.75	265	149.5	195	100.25	179.5	61.25	182
Egyptian_Mau_106	305.333	88.167	321.667	66.167	306.833	94.5	292.667	65.833	286.5	60.5	299.5	64.5	293.667	58.167	293	69	328.5	60	314	65.667	320.167	57	323.5	69	301.167	76.833	308.333	77.167	299.667	79.667	311.5	80	305	83.333	305.333	86.833	310.833	88.667	315.167	90.5	302.333	88.5	298.333	90.167	276	57.167	271.667	37	272.833
Egyptian_Mau_108	161.75	163.75	184.75	125.25	164.25	176	138.5	129.75	127	121.75	148.5	127	138	117.25	139	133	193.25	117	173	125.5	181.5	114.5	187.5	128.5	156	145.25	164.75	144.75	152.25	148.75	169.5	148.75	161.25	158	161.5	162.25	173.25	164.75	186.5	163	151.5	168.5	140.5	168.5	107.5	114.5	100.5	83.75	99.75
Egyptian_Mau_109	138.25	158.5	151	107.5	129.5	169.25	99.5	112.25	82.5	102.75	113.75	109.25	98	93.5	100.75	118.25	157.25	89.5	142.75	110	147.25	91.75	157.75	109.25	138	139.75	150.75	138.75	131.25	143	151.75	142	140.75	151.75	138.75	157	144.25	160	148.25	161.25	120.75	162.75	90.75	152.25	20.75	99.25	3.75	52	13.5
Egyptian_Mau_111	305.625	132.375	313.75	115.125	307	139	293.375	118.25	287.25	116.25	297.5	116.125	291.75	111.875	294.75	121.125	317.125	109.375	309.125	115.125	311.875	108.5	315.5	116.75	301.75	124.5	306.5	123.875	300.5	126.5	308.5	125.875	304.875	129	305.5	131.5	309.5	133.75	313.125	134.875	303	134.625	299.375	137	277.375	115	270.5	98.5	273.125
Egyptian_Mau_116	141.5	94.25	154.75	67.75	133.25	98.5	129.25	64	121.75	57.75	136.5	65.25	129.25	56.5	128.75	68	159	62	149.5	69.25	153.75	61.25	156	70	143.75	84.5	150.25	85.5	140	86.75	150	87.5	143.75	91.5	143.25	93.25	144.5	94.75	149	95.5	136.25	93.75	128	92	94.75	46	95.5	25.5	106.25
Egyptian_Mau_118	66.25	105	99.5	84.75	62.25	112.75	65	68.5	60.5	58.5	73.25	69.5	70.75	56.75	62	71	109.25	79.5	90	81.75	102.75	73.75	98.75	89.25	67.25	89	74.5	92.5	64	91	77	97	68.25	99	66.5	103	72.5	107.25	81	111.25	58.75	101.5	52.75	97.75	53	46	56.75	23.75	65
Egyptian_Mau_119	148.417	70.583	154.833	60.75	148.5	74.667	142	60.75	139.5	58.583	145.917	60.333	142.5	56.667	142.5	62.083	157.333	58.25	151.583	60.833	154.167	57.083	155.333	62.5	147.167	65.667	149.583	65.583	145.667	66.667	150.917	66.833	148.333	68.667	148.5	69.917	151	71.417	153.167	72.583	145.75	71.25	143.333	72.667	133.167	60.25	130.75	49	132.833
Egyptian_Mau_12	185	133.25	210	108	191.25	140	185	102	180.5	95.75	188.5	103.75	186.5	94.75	183	106.5	217.5	103.75	202	108	209.75	98.25	210.75	112.75	181.5	120.25	188.25	121.5	179.25	122.5	191.75	124.5	185.5	128	185.5	131.25	192.75	133.75	201	134.5	183	133.5	181.25	133.5	183.75	85	181.5	66.75	179.5
Egyptian_Mau_120	734	226.5	770.5	164	755	238	717	171	703	159	724.5	167.5	714	149.5	713	179.5	785	147	751.5	162.5	765.5	138.5	775.5	170	709.5	204.5	726.5	202	709.5	211	737	203	727.5	219	731	224	762.5	225	789.5	212.5	728.5	231.5	724	234.5	711.5	118	693	90	679
Egyptian_Mau_121	235.333	241.333	257.333	204.667	234.667	251.333	216.667	201.667	207.333	194	225.667	204.667	218	192.333	217	208	267.667	197.333	248.667	207.667	256.667	194.667	261	210.333	230.333	225	241.333	225.333	227.333	228.333	243.667	229	234.667	234	235	238.667	244.333	243	251	242.667	226	242.667	215.333	240.667	192.333	177.333	187.667	153.333	190
Egyptian_Mau_122	64.125	60.75	78	43.5	64.125	67.625	53.625	42	47.375	38.5	59.875	41.5	53.875	34.125	53.75	44.75	83.75	39	72.125	41.125	77.75	35.125	78.625	45.75	62.125	50.375	67.25	50.625	60.25	52.75	69.75	53.375	64.25	56	64.375	59.75	68.125	61.625	71.375	64	59.875	61.25	56.125	63.875	39.375	35.125	36.75	18	40.5
Egyptian_Mau_124	250.167	75.333	248.333	54.333	251.833	85	224.667	63.667	216.5	63	228.833	58.333	220.5	55.167	226.833	66.167	249	46.833	242.667	55.167	243.167	46.667	250.833	55.5	245.333	65.833	250.5	64.167	244.5	68.667	253.167	66.167	249.333	69.667	250.167	73.5	255	74.667	258.667	73.167	244.5	79.833	234.667	83	190.333	70.667	181.5	49	182.833
Egyptian_Mau_125	72	89.333	86.667	67.5	72.667	95.333	60.667	67.667	55.833	61.333	66.167	67.5	61	59.833	60.333	69.333	91.5	60.667	79.833	68	84.5	59.833	87.833	69.667	69.5	79.5	75	79.667	67.333	82.167	77.5	81.833	72	85.5	72	88	77.167	89.5	81.5	91.333	67.333	89.5	62.833	91.333	45.833	58	41.667	40.333	40
Egyptian_Mau_127	150.167	93.333	153	67.667	152.833	97.667	129	80.667	120.167	77.5	134.833	77.667	125.5	73.5	130.333	82.333	155	59	146.667	69.667	148.833	61	155.333	69.167	143.333	85.667	148.167	83.167	142.167	89.333	151	83.667	148.333	90.167	150	92.333	155.167	91.667	160.5	90.5	146.833	96.667	142.833	100	108.833	81.667	97.333	66.333	89.667
Egyptian_Mau_128	69.833	77.667	83.167	58.167	72	81.167	60.167	56.833	54.5	53.667	65	58	60	50.833	59.333	60.5	88.5	52.333	77.667	57.5	82.667	51	84.833	60.167	67.333	70.167	72.167	69.667	64.5	71.333	75.667	71.333	69.333	75	69.667	76.167	74.667	77.833	79.667	76.833	67.333	78	63.167	77.667	47.667	44.5	42.667	32.333	41.167
Egyptian_Mau_129	142	94.5	150.5	65.333	143.333	100.5	122.667	70.333	114.5	67.833	129.667	69.333	121.333	62.667	123.833	75	156.167	59.5	144	67.333	147.833	57.333	152.667	69	136.833	83.333	143.333	83.333	135	86.667	146	85.667	141.167	90	142	93.333	147.667	94	152	95	137.5	95.833	133	98.5	97.833	60	91	42.667	90
Egyptian_Mau_13	171.333	168.333	193.667	129.667	173	176	147	132.667	136	123.667	156.667	127	145	116	147.667	137.333	201	117	183	129	189.333	112.667	197.667	133.333	164.333	151.333	176.333	150.333	161.667	155.667	179.333	154.667	170.333	162	170.667	165.667	179	167.333	186	166.667	162.667	169	155.333	169.333	116.333	107	112.333	78	112.333
Egyptian_Mau_136	134.333	160.333	161.333	116	132.667	174.333	107	112.667	92.667	103	119.667	112.333	105.667	97	105.667	119.333	172	105.333	149.333	116	159.667	100.667	164.333	121.333	129.333	140.333	142.667	139.667	124.667	143	147.667	144.333	134.667	153	134.667	158	144.667	162.333	153	166	123	160.333	110.667	161.667	62.667	100.667	53.333	57.667	61.333
Egyptian_Mau_139	230	117.25	248.5	101	228.5	125	219	95.25	214.25	90.5	226	94.75	220.5	85.5	219.5	98.5	254.75	96.25	241.5	98.75	248	91.75	249.5	103.75	228.25	103.75	235.25	105.75	226	107.25	237	108.75	230.75	111	230.25	115.5	235.75	120	240.5	124	224.5	118	219	119	201.75	89.25	200	68.75	206
Egyptian_Mau_141	137.5	122.5	150.25	91	137.25	128.5	115.5	93.25	106.25	88.25	123.75	93	115.5	84	115.75	97	155.25	82.75	143.5	93.5	148	82.25	153.25	93.5	134.25	111	141.25	110	130.25	112.75	144	111.25	137.25	117.75	137.25	120.5	145.25	123	151.25	122.5	132	123.25	124	123.75	85.25	83	80.5	57.75	85
Egyptian_Mau_142	195	153	202.833	128.5	197.167	160.5	176.167	133.667	168.667	131.667	182.333	132.667	174.333	127.167	176.667	136.833	209.5	121.333	197.5	128.833	201.833	120.833	205.5	130	189.333	143	195.5	141.667	188	145.5	198	144.167	194.333	148	194.833	151.833	200.167	153.167	205.333	153	190.5	155	185.667	159.667	156.5	130.833	148.333	114.167	145.5
Egyptian_Mau_143	331.167	87.5	347.833	58.833	330.667	94.5	313.167	59.5	304.667	54.167	322.167	59	312.5	48.667	314.333	64.333	354.5	51.5	339.5	60	345.833	48	350	63.5	327.5	73.667	334.5	73.167	324.833	76.5	337.333	76.833	331.333	81.833	330.833	86	337.5	87.333	344	87.167	323.833	87.5	316.5	87.333	288.833	50.667	282.5	25.167	286.167
Egyptian_Mau_144	126.5	406.75	129	372	129.5	411.75	100.25	384.5	89.25	382.25	107.75	381.75	96.25	376.25	102.25	388.5	133	363	123	374.5	124.75	364.75	132.25	374	117.25	397.75	125.25	394.5	116.25	401.25	128	395.25	124.75	403.25	126.25	404.75	132.75	403	141.25	398.25	120.75	408.75	114.5	408.25	70.5	371.75	60.5	357	51.25
Egyptian_Mau_145	118	113.75	125.25	80.75	112.25	121	92	83.25	81.75	77.25	102.5	80.75	91.5	70.75	93.75	87.25	130	69.25	121	80.75	123.75	70.25	128.25	83	115.75	100.5	125.5	99	113	103.25	126.75	102	118.75	107.75	118.5	111.25	123	114	126.5	114.25	106	115.75	89	110.25	42	72.25	31.5	44.25	36.75
Egyptian_Mau_146	397.333	503.333	428	464	398	505.667	385.667	453.667	376.667	445.667	393	460.333	387.333	445.667	382.333	459.667	440.333	457	418.333	465.667	428	453.667	431.333	469	394	493	405	496.667	390.333	493.667	406.667	498.667	397.667	500.333	397.333	501.667	407.667	505	414.333	501	388.667	501	383.667	495	366	416	364.333	388.667	370
Egyptian_Mau_149	156.667	46.25	163.917	35.333	156.917	50.917	148.833	35.75	145.167	33.833	153.75	35.5	149.333	30.833	149.167	37.833	166.667	31.833	159.75	35.583	162.667	30.917	164.667	36.833	154.917	41.167	158.417	41.083	153.333	42.25	159.667	42.333	156.5	44	156.583	45.75	159.5	47.25	162.333	48.25	154.167	47	150.917	48.667	137.75	28.083	136.5	17.917	136.25
Egyptian_Mau_150	156.375	63.75	161.625	50	154.25	67	146.5	48.875	143.375	47	151.25	50.125	147.5	46.25	147.5	51.875	164.5	46.875	158.5	50.25	161.25	47.125	162.875	51.625	155.25	56.875	158.75	56.625	153.5	58	160.125	58.875	156.5	60.875	156.625	63	158.75	63.625	159.75	63.5	153.375	63.5	149.625	63.625	130.375	41.875	129.5	31.5	133.25
Egyptian_Mau_151	344	143.75	355.5	106	341.75	157.25	315.25	108.75	302.75	104	324.5	108.5	313	97.5	316	115.25	363.25	98.5	346.75	108	352	92.25	360.25	111	338	128	348.5	126.75	335	131	352.75	130	343.5	137.75	343.75	142.25	350.75	145.75	357.25	147.75	335.25	145.75	326.25	149.5	272.5	102.25	264.25	72	264
Egyptian_Mau_152	256	166.667	289.667	112	255.333	184.667	219.667	113	202.333	102.667	238.333	111	220.667	89	218.333	121.667	303.667	100.667	274.333	112.333	287	89.667	294.333	121	246.667	142.667	263.333	141	239.333	147	270	145	255.667	158.667	256	164	265	168.667	273.667	170.333	246.667	169	233.667	169	173.333	99.333	162.333	50	168.667
Egyptian_Mau_153	73	109.75	83.75	74.25	75.5	118.25	47.5	82	38.5	78.25	55.75	77.75	43.75	70.5	50	86.25	90.75	64.25	76.25	76.25	80.75	63.5	88.75	78.5	66.75	98.25	75	95.75	64	102.25	79.75	98.25	72	104.25	72.5	107.5	81.25	108.75	89.5	109	66.75	111.75	60	114.5	15.25	74.5	2.5	43.25	3
Egyptian_Mau_156	128.667	129	137	93.667	123.333	132.667	106.667	98.333	98	95.667	114	100	105.667	92	107	104	142.667	90	133.333	99.333	136.333	89.667	140.667	98.333	127.333	119	134.667	117.333	124.333	121.667	136.333	120	129.667	125.333	129.667	127.667	134.333	129	139	127.667	121.667	129.333	113	129	69.333	82.333	67.333	59.333	76.333
Egyptian_Mau_157	187.333	209	220.333	138.667	188	221.333	149.333	142	130.667	133.333	163	142.333	147.667	123.333	145	152.333	234	125.667	205.333	144	216.667	121.333	225.333	147.333	177	184.667	195.333	183.667	171.667	187.333	202.667	186	187.333	201	188	207	200.333	209	214.333	210.333	173.333	210.333	158.667	208	102.333	114.333	91	62.667	90.667
Egyptian_Mau_160	204	136.5	233.25	97.5	204.25	141.75	186.75	93.25	177.25	84	197.25	91.75	188.5	79.25	184.25	98.5	242.75	89.5	222.75	96.75	232	85.5	235.5	102.5	199.25	118.5	208.75	119.25	196.25	120.5	215.75	122.5	204.5	128.75	204	134.5	212	137.5	219	139.75	196.25	136	189	133.75	162.25	68.75	157	35.75	162.75
Egyptian_Mau_161	290	152.75	318.75	111.25	290	160.75	272.25	107.5	262.75	99	281.25	109.25	272	98.5	270	113	328	102.25	307.25	113.5	317	101	321	114.75	283.5	136.75	294.25	137.25	279.75	138.75	300	140.75	288.75	145.5	289.75	151	299.5	153.75	310.25	155.25	282.25	153	273.75	151.75	245.5	87	241.75	50	247.25
Egyptian_Mau_162	1768	1647	1990	1203	1756	1773	1459	1236	1324	1140	1588	1194	1456	1071	1471	1281	2098	1104	1864	1194	1966	1053	2017	1248	1696	1455	1828	1452	1651	1494	1879	1479	1756	1587	1762	1623	1849	1650	1936	1683	1675	1659	1582	1701	1006	1056	937	588	994
Egyptian_Mau_164	345	138.75	364.75	103.75	343.75	145	325.5	101.75	315.75	93.25	335.75	103.25	326.5	91.75	325.5	107	374.25	94.25	355.5	104.5	364	94.25	368.25	107.5	343.25	124.5	352	125	338.5	126.25	355.25	128	346	134.5	345.5	137.25	353.25	139	359.25	139.5	339	137.75	330.5	137.5	295.75	82	290	56	292.5
Egyptian_Mau_167	81.75	54.625	87.875	45.25	78.25	60.5	72.125	40.5	67.625	36.875	77.5	41	73.25	35	72	42.5	92	42.25	85.375	43.375	89.375	40.625	89.375	47.875	82.25	47.75	85.625	48.125	80.25	49.125	86.875	49.875	82.875	51.75	82.375	53.875	83.5	56.875	84.625	60	75	55.25	67.375	54.125	50.875	35.5	52.625	20	58.875
Egyptian_Mau_168	63	76.667	76	55.667	63.167	81	51.833	54.5	46.333	49.833	58.5	54.667	52.5	47	51.833	57.5	81.167	49.833	71.167	55.5	75	48.333	78.5	58.167	60.5	67	66.167	67.5	58.833	69.667	68.5	69.833	63.167	73.333	63.333	75.5	67.833	77.333	71.5	78.833	59.333	77.167	54.667	77.5	35	40.667	31.5	21.5	34.833
Egyptian_Mau_170	371.5	262.25	397	221.75	371.75	263	352.5	217	343.25	211.75	362.25	219.75	352.75	210.25	352.5	224.5	405.75	218.25	389.5	224.25	397.5	216.5	400.5	226.75	369.75	251.25	378.5	251.75	365	252.25	382.25	252	372.5	259.25	372.5	260.75	381.25	261.25	387	258	360	259.75	352.5	254.75	321.5	185.75	318.5	160.5	316.75
Egyptian_Mau_171	104	94.833	108.833	74	101.5	100.5	88.833	76.667	83.333	74	94.833	76.333	88.5	70.667	89.667	80	111.667	68.5	105.333	75.333	108	69.167	110.833	76	102.167	87.667	105.833	87.333	100.167	89.833	108.667	89	103.833	91.833	104	93.5	107.5	95	110.167	94.333	100.667	95.667	95	96.667	68.833	70.667	65.5	55.5	68.333
Egyptian_Mau_172	268.667	142	301.667	98	269.333	148.333	247.333	94	238.333	85	258.333	95	249	82.333	245.667	96.667	311	89	288.667	99	299	86	302.333	100.333	262.333	120	275.333	121.333	259	124	281	126	268.667	134.667	268.667	139.333	279.667	142	289.667	143.667	260.667	140.333	253	139.667	223.333	71	215.667	39	218.667
Egyptian_Mau_18	158	226	196	160.5	157	245.5	113.5	160	92.5	151	134.5	160.5	111	140.5	112.5	169	213.5	149.5	176	158.5	194.5	141.5	201.5	166.5	148	186.5	164	187.5	139	194.5	175.5	194.5	156	210	157	221	170.5	225.5	182.5	230	142.5	225.5	125.5	230	50.5	146	39.5	91.5	36
Egyptian_Mau_20	484.667	839.333	620.667	672.667	474	872.667	423.333	628.667	391.333	591.333	462	647.333	436.667	594	411.333	650	666	654	579.333	670	620.667	631.333	630	695.333	478	748.667	528.667	764.667	460.667	772.667	534	791.333	488.667	808.667	487.333	828.667	524.667	848.667	576.667	842	431.333	826	394	802	307.333	456.667	343.333	299.333	394
Egyptian_Mau_21	219	203	253.5	136	220.5	211	182	138.5	168.5	128.5	195.5	141.5	181.5	130	180	143	264.5	126	238	141	250.5	127	256.5	141	208.5	185.5	229.5	184	203.5	189	233	187.5	218	196	217.5	199.5	230.5	201.5	241	199	204.5	202.5	190	199	132.5	92.5	118	50	121.5
Egyptian_Mau_22	367	150.333	397.667	116.333	366	160	354.667	108	346.333	99.333	361.667	111.333	356	99.333	352.667	112	408	110.333	387.333	115.333	397.333	105.333	400.333	119.333	362	132	374.333	134	358.667	134.667	378	138.333	367	142.667	366.667	147.333	375.333	152	383	155.333	359.333	149	350.667	148	332.667	90.667	328.333	55.667	337.667
Egyptian_Mau_25	358.5	283	389	199	362.5	290	302.5	209	280	197	321.5	205.5	300	184.5	305	220.5	407.5	178.5	369	202	382.5	173.5	398.5	209	344.5	263	363	259.5	339	269.5	370	262.5	356.5	276	358.5	280	378.5	280	391	271	345.5	286	331	284	233	164	208	106	205.5
Egyptian_Mau_27	236	199	251	157.5	239.5	213	203	166.5	190	157.5	214	162.5	200	151.5	205.5	173	260.5	145	241.5	159	248	142.5	256.5	161	227	183	237	180	225.5	188	241.5	184	235	192	235	196	244.5	198.5	252.5	198	230	202.5	220.5	206	158.5	159	147	123	149.5
Egyptian_Mau_3	81.833	55	88.5	45.5	79.333	60.667	71.5	40.333	66.833	36.667	77	40.333	72.167	34.833	71.5	41.5	92.333	42.5	85.667	42.667	89.833	40	90.5	47.167	82	46.167	85.667	47.667	80.167	48	86.667	50	82.333	51.5	81.833	54	84.333	56.5	86.833	59	76	54.667	69.167	54.333	51	37.333	52.333	21.667	58.167
Egyptian_Mau_30	48	72	61.833	54	47.167	77.667	38.5	51.833	33.5	45.833	44	52.833	39.5	44.333	37.167	54.333	67.167	48.5	56	54.667	61	46.167	63.833	56.333	45.667	64.5	50.833	65.167	43.667	66.333	52.667	67	48.167	69.667	48	71.667	52.5	72.833	55.333	73.5	44.167	71.667	40	72.667	23.667	37.667	22	22.167	23.667
Egyptian_Mau_31	134.667	153	156.333	107	121	159.667	113.667	101	101	90.333	124	104	114.667	89	110.333	106	164.333	96.667	148	109.333	154.667	96.333	159.333	110.667	138.333	135.333	150	136.333	132.667	138.333	150.667	141.333	138.667	147.333	136.333	151	138.333	153.667	140.333	155	125.333	151	114	150	58.333	65.667	57.667	31.333	76.333
Egyptian_Mau_33	262.667	203.333	300	178	257.667	211	255.333	157.333	250.333	143.333	266	160	262.333	141.667	251	159.667	314.667	170.667	289.333	171.333	305.667	161	301	183	263.333	183.667	274.333	188.333	259	185	276.333	194	265.667	196	263.333	200.667	269	207.667	272.667	212.667	253.333	200	244	198.333	231.667	124	242.333	93	260
Egyptian_Mau_34	68.25	113.75	84	94	68.25	119.25	57.25	91.25	51.5	83.5	64	91.75	58.75	81	56.5	94.75	89.25	88	77.25	94	83	85	86.25	96.75	66	105.75	71.25	106	63.5	107.75	74	108.5	69.25	110	68.5	112	72.75	113.5	76.5	115	63.5	113	59	113	39	77.25	37	55.25	42
Egyptian_Mau_35	169.667	224.333	186	167.333	165.333	233.333	128.333	176.667	113	172	143	175	128.333	167.667	131.667	183.667	194.667	154.333	176.667	170.333	184.667	155.667	191.667	169	166	209.333	182	204.667	158	210.667	185	207.333	170.333	219.333	170	221.667	175.333	223	179.667	223	158.667	226.667	144	227.333	65.667	160	51.667	116.667	62
Egyptian_Mau_36	85.5	133.75	112.75	101.75	85.75	141.25	75	96	66	88.25	82	96	74.75	85.25	72.75	101.25	121.75	96	103.5	101.25	112.5	91.5	115.25	106.5	80	116.75	91	117.25	77.75	119.5	92.5	122	85.5	127	85.75	131.75	92.25	134.75	99.75	137.25	79.25	132.5	73	134.75	62.25	77.25	58	50.5	62.5
Egyptian_Mau_39	252.667	81.333	267.833	64.167	254	86.667	248.167	64.667	243.667	61.167	252	63.333	247.833	58.167	247.167	67.333	272.167	61.167	261.833	64.333	266.333	57.833	269.167	67	249	72	253.833	72.167	248	74.333	256.333	74	251.667	76.667	252.5	80	257.5	81.5	261.667	82.833	250.333	81.667	248.333	83	242.667	55	241.167	43.833	238.333
Egyptian_Mau_4	53.125	93.25	56.125	81.125	53	96.625	42.375	83.375	37.25	81.25	46.375	81.75	41.375	78.875	43	84.875	58.375	78	53.125	80.375	55.125	76.75	57.375	82.75	51.125	86.375	55	86	50.375	88.125	56	87.75	53.125	89	53.125	91.75	55.625	93.5	56.875	94.625	50.125	93.375	46.875	94.5	25.375	80.75	23.375	67.75	27.5
Egyptian_Mau_42	191.25	103.5	206	69.75	192.75	111.25	169.75	71.25	160	65.5	179	71.5	168.75	61.5	169.5	75.75	215.25	63	198.25	70.75	205	60	209.75	73.5	186.75	88.25	195.5	87.5	184	91	198.75	91.75	190.75	97.5	191.25	101.75	198	103.5	203.5	104.75	185.75	104.5	178.25	106.25	136.75	52.25	131	30.5	129
Egyptian_Mau_45	146.75	292	162.5	262.5	147.75	300.25	125.75	264	116.5	257.75	135.5	262.25	125.5	253.5	127.25	267.75	170.5	254	154.25	261.5	160.75	252.25	165.5	265.5	142	277.5	152.25	276.75	139	280.5	154.5	280.25	146.5	286	146.5	290.25	152	292.25	156.75	294	141.5	292.5	135.5	294	102	251.75	90.25	228.75	91.25
Egyptian_Mau_46	432	185.167	442.833	159.333	433.333	193.667	413.667	164.167	406	159.333	420.667	162.667	412	155.167	414	167.667	448.5	152	436.167	159.833	440.5	150.167	446.667	160.333	427.5	173.833	433.5	172.5	425.333	176.667	436.333	174.667	431.333	180.5	431.833	183.667	437.333	185.167	443	187.167	428.167	187.167	423.333	190.833	391.167	158.5	382.5	136.833	383.333
Egyptian_Mau_5	164.5	47.625	166.5	35.75	165.25	52.75	153	38.875	148.125	37.625	156.625	37	151.375	34.375	154.125	40.5	168.25	32.375	163.25	36.25	164.5	31.375	168.125	37.875	162.125	41.625	165.125	40.625	161	43.5	167.5	41.75	164.875	44.625	165	47.625	168.625	47.25	171.125	47.5	162.125	48.625	159.5	51.375	135.625	40.25	130.25	29	132.125
Egyptian_Mau_51	210.333	144	240	99	210.333	156.667	183.667	98.333	170.333	88.333	194.667	99.333	184	86.667	183	103.667	251	89.333	227.333	98.667	238	87	243	104.667	204	122.667	216	122.667	200	125.667	220.333	126.333	209.667	135.333	210.333	141.333	218.667	145.333	227	147.667	202.667	145	194	148	152	79	145.333	44	149.333
Egyptian_Mau_52	43.25	77.25	47.75	60.625	44.5	81.25	31.625	64.125	26.875	62.625	35.125	62.75	30.25	59.875	32.75	66.875	51.125	57.25	44.375	61.625	46.625	56.625	50.375	62.875	39.75	71.375	43.875	70.75	39	73.25	45.25	72.25	42.75	75.25	42.875	76.375	46.625	77	49.25	76.75	40.875	77.625	38	78.875	17.25	58.75	12.5	47.625	11.875
Egyptian_Mau_56	296.167	81.167	319.167	58.833	300.167	92.333	292.667	61.333	287	57	296	57.833	293	51.5	290.333	64.333	326	52.167	309.833	57.333	318.333	47	319.333	59.833	291.333	66.667	296.667	66.667	289.333	69.5	300	69	295.167	74.667	296.167	79.833	303.167	81.5	310.5	86	293	84.333	291.5	88.167	289.167	49.333	285.333	38	283.167
Egyptian_Mau_59	285	252.5	302.75	227.5	286.25	262.25	268.5	230.25	259.75	224.75	275.5	226	267.5	217.75	267.75	233.25	309.75	220.75	294	226.25	300	215.5	305	230	279	239.75	287.5	239	277.5	243.5	292.75	242.25	284.75	247.75	284.75	250.75	292.75	254.5	300.75	256	280.25	255.5	273.25	258	249	222.75	243.25	199.25	246.5
Egyptian_Mau_6	103.667	84.667	114.333	68	105.5	89.833	94.167	70.667	89.333	68.667	99.167	67.833	92.667	64	95.5	73.167	119.667	62.333	108.5	67.167	112.833	59.833	116.5	69.833	98.333	75.5	104	74.833	97.5	77.833	106.333	76.333	102.667	80.5	103.167	83.5	110.667	84.5	117.333	83.333	100.667	86.333	96	86.833	85.833	66	80.5	53.833	79.333
Egyptian_Mau_60	51.833	77.667	71.167	63.5	50.333	86.667	45.167	58.833	40.667	54.5	51.667	57.833	47.333	49.833	43.833	61.333	79.833	61.167	63.167	61.5	72.833	54.667	71.833	66.5	50.167	66	55.333	66.667	48.167	67.833	58.333	69.667	52.333	72.5	52	76.5	56.5	79.667	60.667	83.833	48.167	78.167	44.333	80.333	33.5	56.5	33.333	37.167	39.5
Egyptian_Mau_61	117.5	376.25	144.5	329.75	118.25	385.25	95	328.75	81	322.25	105	332	93.75	318.25	92.5	336.25	155	319.25	132.75	331	143	318.25	148	334.25	110	358	121	358	106.75	361.25	126.75	361.25	116.5	371	116.75	374.75	127	376.5	134.75	377.5	109.75	377.75	101.25	376.25	63.5	312.25	48.5	273.75	46.25
Egyptian_Mau_62	158.75	206.75	181.5	172	158.5	213.75	143.25	168.5	134.75	161.75	152	169.75	144.75	158.5	143.5	174	190.5	166.5	171.75	173	181.25	162.25	184.25	177.25	155.75	191	164.25	191.25	152.75	194	167.75	195.5	159.5	201	159	204.25	164.75	207.5	169.5	208.25	153.75	206	146.25	205.5	117.5	152.5	111.75	124.75	116.25
Egyptian_Mau_67	248.667	230.333	259	177	250.667	237	208.333	191.667	194.667	186.333	220.333	189	206.333	180	210.667	196	267	161.333	251.333	180.667	255.667	168	266.333	178.333	241.667	217	251	213.333	237	220.667	255	216	248.333	226.333	248.667	228.333	256.667	226.667	265.333	220.667	238.667	233	224.667	232	158.667	178.667	139.667	144	132.333
Egyptian_Mau_68	98.333	134.333	123	101.333	97.333	150	74.667	100	63	90.667	86.333	94.667	74.333	82.333	73.333	104.667	131.333	92	111.333	98	120.667	84.667	126.667	106.333	94	116.333	106.333	116.667	88.667	120.333	110	121.333	98.667	128.333	98.333	131.667	106.667	137	113.333	142.333	89.667	135.667	80	138.667	30	87.667	21	41.333	28.667
Egyptian_Mau_69	237.667	252.667	257	194.333	223	263.667	200	198	184.667	190.667	214.667	199.333	202.333	184.333	200	207	268.333	183	248.333	199	256.333	182.333	262.667	201	233.667	232.667	249.333	230.333	228.333	236.667	251	235.667	239.333	246	238.667	250	243.667	253	247.333	253.333	223.333	254	207.667	254.333	132.667	162.667	127.333	120.333	144.667
Egyptian_Mau_7	230	117.833	248.167	100.167	228.833	125.667	219.333	95	214	90.5	226.667	93.833	220.5	86.5	219.5	98.667	254.833	96.333	241	98.833	248.333	92	249.333	103.833	229.667	105.167	234.667	105.667	226	106.5	237.667	108.833	231	111.833	230.167	116.667	235	119.333	238.667	122.167	225.333	117.667	219.833	119.167	201.5	88.5	200	68	207.333
Egyptian_Mau_73	213	178.333	226.667	135	217.333	201.333	173.667	143.333	161.333	141.667	187.667	142	170.333	130	176	149.333	236	127.333	217	137.667	224	121.667	232.333	140.667	205.333	156	217	152	200.667	160.667	221.333	159.333	212.667	169.333	213.333	175.333	222.667	180	232	185	204.333	182.333	196.667	190	125	152.667	106.667	113	109.333
Egyptian_Mau_74	279.5	178.5	309	141.75	280.25	192.25	261.5	142	252	134	271	138.75	261.75	127	259.75	146.5	319.75	132.75	296.5	140.75	308.5	127.25	312.25	145.5	273	159.5	284.5	160.25	269.5	163.5	290	164.25	279.75	171	279.25	177	286.25	179.75	293.5	183	273.25	180.5	267.25	183.25	239	133.5	231.75	97	236.25
Egyptian_Mau_76	186.375	66	198.5	49	185.875	72.25	175.25	47.625	169.5	43.625	181.875	46.875	175.625	41	175.5	50.5	203.625	45	192.625	48.75	197.875	42	200	52.125	184.125	58.125	189.375	58.25	181.75	60.125	191.375	60.375	186.625	63	186.375	65.25	190.625	67	194.5	68.625	182.625	66.625	177.875	67.375	160.875	37.375	159	20.5	164
Egyptian_Mau_77	67.5	88.667	83.333	65.5	66.333	93.333	56.333	61.5	48.833	54.5	63.167	62.167	57.667	53.167	55.833	65.5	90.167	60.5	77.167	65.667	83.167	57	85.167	69.833	66.333	77.833	71.667	78.333	64.167	79.5	74.167	80.833	68.167	84.333	67.667	87.333	72.667	89.333	75.167	90.5	63.333	88.5	58.5	88.667	34	51.667	32.333	30.833	38.167
Egyptian_Mau_8	108.75	152	131.75	119.25	108.5	158	92.75	115	84.25	108	101.75	116.5	92.75	104	91.75	120.75	140.25	111.25	121.75	119	130.75	108	135.25	123.75	105.25	138.25	113.25	138.75	101	139.75	118.25	141.5	108.5	146.5	109	150.25	114.75	151.75	119.75	153.25	102.5	150.25	96.25	150.5	69	93	63.25	68.5	66.75
Egyptian_Mau_82	251.333	113	267.167	97.833	253.833	128.167	233.5	103	225.333	102.167	240.333	100	232.667	95.833	234	104.5	275.167	94.167	259.833	97.167	267.333	90.333	269.167	98.333	245.5	97.5	252.833	96.167	243	102.5	258.333	101.5	250	106.667	251	111.667	259.667	116.833	269.667	122.667	244.833	118.667	235.667	127.333	210.833	118.333	204.5	96.167	204.167
Egyptian_Mau_86	392	160	415	127	392.5	165.5	373.75	125	364.25	113.5	383.75	123.25	374.75	110.5	374.25	129	425	116.5	405.75	126	415	113.25	418.5	130.5	388.75	148	397.75	147.75	384.75	151	401	151.25	392	155.75	392	158.5	398.75	159.5	404.75	160.5	386.75	159.5	381.5	159.5	344	97.5	339.25	69.75	343.25
Egyptian_Mau_87	434.75	105	440	74	436.5	112.25	406.5	84.25	396.75	80.75	414.75	81	404.25	74.5	409.25	87	443.5	65.5	431.75	75.75	435	63.5	442.5	75.25	430	95	436.25	92.75	427.75	98.25	439.5	94.75	434.25	101.5	434.75	103.5	440.75	104.25	445.25	103.5	429	108	422.5	110.75	368.75	83.25	360	61	357
Egyptian_Mau_88	120.667	77.833	126.667	60.833	121.5	81.167	108.833	63	102.833	59.833	113.833	62.167	108	57.667	108.833	65.333	129.333	56	122.167	61	125	56	128	62.167	118.833	72.167	122.167	71.333	117.167	73.667	124.333	72.5	120.667	75	120.667	76.333	123	77.5	125.833	77.5	117	77.833	113.333	78.833	89.833	55.667	86	43.667	89
Egyptian_Mau_90	184.833	98.5	198.667	67.833	185.667	105.833	163	69.333	153.833	63.5	172.5	69.833	163.5	60.5	163.333	74.167	206.833	60.5	191.167	70.333	197.833	58.333	202.5	71.167	179.833	85	188.667	84.833	176.333	89.333	191.5	89	184.333	94.667	184.333	97.167	189.5	100.167	194.333	102	178.333	100.833	171.833	103.667	132	50.667	125.833	29	125.167
Egyptian_Mau_91	262	97	259.167	82.333	261.833	103.5	242.333	90	236.167	89.167	246.833	86.333	239.333	84.333	244	91.833	259.167	76.333	256.667	82.833	255.333	76.5	262.5	82.833	256	89.667	259.833	87.167	255.5	91.667	262.667	88.5	261	93	261.5	95.5	264.5	97.167	266.833	97.167	258.333	99.667	253.667	102.667	216.5	93.5	209	79.667	209.5
Egyptian_Mau_92	68.333	162	83	140.333	68.167	169.333	60	139.5	53.667	135	64	139.167	59.5	133.833	58.667	141.833	89	137.833	77.667	141.5	82.833	135.667	84.667	143.833	64.667	152.833	70.5	153.167	63	154.833	73.333	155.5	68.167	158.667	68.167	160.667	72.667	163.667	78.167	165.167	62.5	163.5	57.833	163.833	48.667	126.667	45.167	111.333	46
Egyptian_Mau_94	35.75	55.875	41.75	44.875	35.75	58.5	30	44	26.875	41.5	33	44.75	30.5	40.375	29.625	46.25	44.375	43.125	39	45.5	41.375	42.125	42.5	46.875	35.125	50.25	37.75	50.5	33.75	52	39.125	52.5	36.125	53.375	35.875	55.125	38.375	56.125	40.625	56.5	33.375	55.5	30.125	55.625	18.625	38	18.25	29.25	19.875
exsh-10	142.667	92.167	155.333	79.333	143.833	100.667	129	84.333	123.333	82.333	133.167	80.5	127.167	78.333	129.667	86.167	159.333	74	149	78.333	152.833	72.5	157.5	81.167	139.167	80.833	143	80.667	138.5	83.167	145	82.5	142	85.833	142.5	90.667	149	94.333	155.833	96.667	139	93.333	135.333	98.5	112.833	68.833	110	61.333	108.5
exsh-100	169.333	60.833	177.667	47.833	172.5	72.667	153.833	55.833	146.667	55.167	157.667	53.333	151	51.167	154.333	57.833	181.167	43.667	170.833	48	174.833	42.667	178.5	49	163.667	51	167.667	50	163.167	53.333	169.167	52	167.167	55.167	168.833	59.333	176.333	64.833	183.333	68.667	166.5	68.5	157.333	77.833	131.167	52.667	126.167	43.333	126.167
exsh-101	129	70.25	145	56.25	129.25	80	111	58.75	103	55.25	119	56.25	109.5	50.5	111.25	62.25	150.75	52.5	136.5	56.75	143	48.5	146.25	60.25	125.25	57	130	57	123.25	60.75	131.75	60	127.5	64	128.75	68.25	136.25	76.25	144.25	80.75	123.5	76.5	117	82.5	92.75	42	89.5	31.75	90.75
exsh-102	100.5	83.5	123.75	67	101.75	101	76	69.75	66.5	66.5	86.5	63	74.5	57	77.5	73.75	130.75	59.75	111.5	63	121.25	55	125.25	70.75	94.75	65	101.75	64.25	92.5	69.25	106	68.75	99	73.75	99.75	81.25	111.25	89.75	128.75	93.5	88.5	93	71	94.75	44.5	52.75	41	32.75	42
exsh-103	112.75	90.5	132.5	76.25	113.25	103.75	93	76.5	84.25	72	101.25	73.5	93.5	66	93.75	80.75	139.75	71	122	73.25	131	66	134	80.5	109.75	77	114.5	77.25	108	79.75	116.5	79.75	112.75	84.25	112.75	89	121.5	101.5	137	102.5	104.75	99	93.75	104.5	65.25	50.75	62	34.5	65.25
exsh-105	147.75	130.5	165.5	115.5	147	139	129.25	116	120.25	110.75	135.75	112.25	127.75	107.25	128.75	120.25	171.5	110	159.25	113.75	165.25	106.5	167.75	119.5	145.25	116.75	150.25	116.75	142.75	120.75	152.75	120.5	147.75	124.25	147.75	128.75	155	135.25	164.5	136.75	140.25	134.75	128.75	139.25	100.25	89	99.75	74.5	105.75
exsh-106	132.333	117.333	153	91.667	129	139.333	106.667	93.333	97	86.333	116.333	89.333	106.667	79.667	107.667	99.667	160.333	83.333	142.667	88.667	150.333	78.667	155.667	96	129.333	93	134.667	93	127.333	97.333	137	96.667	132	102	133.333	114.333	139	125	146.667	132.333	120.667	125.333	106	132.667	61	64.333	60.333	38.667	72.667
exsh-107	127.5	102	151	86.5	127.75	114.5	107	87	98.75	81.25	120.5	83	108.75	77.5	108.5	88.25	159.75	81.5	139.75	83	150	79.75	151.75	88.25	125.5	86.5	131.25	86.25	124	90	133.5	91	128.25	93.75	128.5	100.25	134.75	107.25	142.75	114.5	121	107.75	115	116.25	85.5	56.25	79.5	44.25	74
exsh-108	110	140.75	127	120.5	112.75	152.75	85	133	75	129.25	92	127	83	123.25	88	135.25	131	111.75	117.25	119	123	110.25	129	123.5	103.75	127	108.5	125.5	104	131.5	110.5	129	107.5	132.75	110.25	138.75	122.5	144	131.25	137.75	103	149.75	91.5	154.25	50.5	112.5	41.75	102.75	37.5
exsh-11	145.25	114	165.5	88.75	150	130.5	114.75	99.5	104.25	93.75	123.5	93.25	112.75	87.5	116.25	101.75	172.5	79.25	154.75	87.75	162.25	77.25	168	91.25	137.25	96.75	145.25	95	135.25	101.25	149.75	98.5	143.75	105.75	144.75	111.75	156.25	120.75	172.25	127.25	140.25	124.5	128.75	134	74	77.25	64.75	52.75	64.75
exsh-110	161	89	172.5	69.5	161.5	104.75	133.25	76	123	72.5	142.75	70.5	132.5	66.25	134.5	78.25	177.25	64.25	164.75	69.5	171	62.75	174.25	72	154.5	70.5	160.5	69	153	74.5	163.25	73	158.5	77.75	161	87.25	167.5	93.75	177.5	100.75	154.75	96.25	144.25	107	85.25	58	72	38.5	69.25
exsh-111	95.333	125.333	123.333	111.333	95.333	141.333	74.667	105.667	67.667	96.333	84.667	105.667	75.667	94	74	109.667	132	106	110.333	106.333	120.667	98.333	123.333	116.667	92.333	108	99.667	108.667	90	112.667	103.667	113.667	95	117	95.333	123.333	101.667	133	110.667	142	89.333	131.333	81.667	139.333	60.333	65.667	53	53	50.667
exsh-12	214.5	91.333	234.667	77.667	214.333	102.333	199.5	75.833	192.333	69.833	207.5	73.667	199.833	67.167	199.667	77.833	240.833	73	226	74.833	233	68.333	235.333	79.5	213.167	76.833	219	77.333	210.167	79.667	221.167	81.333	215.167	84.333	214.667	90	220.667	98	228.667	104.167	206.5	97.167	198.167	103.167	174	63.167	170.5	49.167	172.333
exsh-13	162.25	105.5	189.25	84.25	162	123	134.25	85	124	79.25	144.25	82	133.5	73.25	134.5	89.75	198.25	75.25	176.5	81.5	187.75	71	192.25	88.5	158.5	90	166.5	90	156.25	92.75	169.5	93	161.5	98.25	162	104	169.75	114.25	180.25	119.5	156.5	112.5	143.75	120	101.5	45.75	97	24	94
exsh-15	118.667	75.333	137.167	60.5	118	87.5	98.333	59.833	89.167	57	106.167	53.833	96.333	48.667	99	62.667	143.167	54	127.667	56.667	135.5	48.333	139	63.833	116	60.167	121	60.333	114.5	63.667	123.5	62.333	118.167	67.833	118.333	74.333	125	84.667	135.833	88.167	107.333	85.167	92.333	89.333	67.833	39.833	61.833	27.167	65
exsh-16	65.333	116	84.667	99	76	133	54.333	101.333	47.333	97.333	59	98.333	49.667	90.667	53	106	92.667	91.667	77.333	96.333	82.667	86.667	88	104.667	60.333	102.667	65.667	102	60.333	105.333	68.667	104.667	63.667	106.667	65	114.333	74.333	122.667	86	128.667	61.333	120.667	57	129	44	66.667	37.333	57	30.333
exsh-17	83.25	101.75	105	83.5	83.25	111.75	63.5	81	54.75	76.75	74	76.75	63.5	70	63.75	86.5	115	79.25	95.75	79.5	105.75	73	108.75	89.75	82	84.25	87.25	84.75	81	87	88.5	87.5	84.25	93	83	100	89.75	106.5	96.5	114.75	76.75	107	69.5	113.75	34.25	49	33	33	36.25
exsh-18	166.5	101.25	195.75	79.25	170	122.5	135.75	84.75	123.5	73.25	148.75	75.75	135	68	138.5	88.75	204.5	68.25	179.5	74	192.5	62	198.5	83.25	162	82.25	169	81	159	86.75	172.25	85.25	166	92.5	166.25	98.5	176	108.75	187.25	116.25	158.25	109.75	146	118	91.25	53	84	32.25	89.25
exsh-19	124	101	148.75	87.5	122.5	114	103.5	81.75	95.5	76.5	113	78.75	104.75	70	104.75	86.25	158	81.75	139.25	81.75	149.25	74.75	150.5	93	121.25	81	128.5	81.5	118.5	85.75	131.5	86	125.25	89.75	124.25	99.25	130.75	106.75	137	111	117.75	105.25	111.75	110	79.75	54.75	74.5	40.5	72
exsh-2	91	83.833	106.833	66.167	93.667	99.667	70.5	70.167	61.667	64	78.667	64.333	68.5	58.5	72.5	72.833	113.833	59.667	96.5	62.5	104.667	55.5	108.667	70.333	86.333	67.667	91.167	67.167	84.667	70.333	92.833	70.167	89.167	75.667	90.333	82	97.167	87.167	104.5	90.167	86.167	87.833	78.167	94.167	40	45.5	37.667	31.667	37.5
exsh-20	217.625	62.625	230.875	54.25	218.625	69.625	205.5	53.875	200.875	50.625	211.875	51.25	206.125	47.625	206.5	56.5	236.125	51.625	225.125	53.625	230.625	48.5	232.375	57	216.625	54.125	219.875	54.125	215.125	55.625	221.375	56.5	217.875	58.125	217.75	61.5	221.75	66.5	226.25	71.875	214	66.75	209.125	72.375	196	35.125	194.125	28.125	190.625
exsh-21	121.5	67.833	137.667	55.167	121.167	76.167	105.167	54.5	98.833	53.5	112	52.833	104.833	47.167	106.167	59	143	52.167	130.667	53.5	137	47.167	139	59	118.667	55.667	123.667	55.667	116.667	58.333	125.333	58.333	121.167	62	121.5	65.833	126.333	71.5	132.167	77.167	117.167	70.833	111.333	75.667	88.667	40	85.167	28	81.5
exsh-22	185.5	87.5	209.25	73.25	185.5	105.5	162.75	69.5	154.75	64.5	172	66.75	163.25	59.5	163.5	74.25	217	68	200.25	70.5	209	62.75	211.25	78.5	183.25	69.5	189.5	70	181.75	72.75	192	73.75	186.25	78.5	185.75	85.75	192.5	98.25	208.25	111.75	178.75	95.5	168.5	107.5	132	51.25	124.75	34.25	125.5
[truncated: 879 more rows]
[truncated: 47 more columns]

## Sheet: S8 PC1-4 scores study 1
Id	cephalic type	breed code	PC1	PC2	PC3	PC4
[truncated: 1,888 more rows]

[truncated: 3 more sheets: S9 xy coordinates study 2, s10 'Pain PC' loadings study 2 , S11 'Pain PC' scores study 2 ]
